# Supplementary material for: TANGO6 regulates cell proliferation via COPI vesicle-mediated RPB2 nuclear entry
Source: Nat Commun. 2024 Mar 15;15:2371. doi: 10.1038/s41467-024-46720-y (PMC10943085; doi:10.1038/s41467-024-46720-y)
Supplement: Supplementary file 5 — Supplementary Data 1 [file 41467_2024_46720_MOESM5_ESM.xlsx]

## Sheet: 响应值最终版
Sample	WT_0_c	WT_2_c	WT_6_c	Mut_0_c	Mut_2_c	Mut_6_c	WT_0_s	WT_2_s	WT_6_s	Mut_0_s	Mut_2_s	Mut_6_s
Alanine	52821	51791	55416	70457	53231	56327	93007	91927	85573	81046	91029	84301
Alanine_M1	4824	4286	3761	7112	4632	3434	5950	7070	5580	5895	6885	5968
Alanine_M2	24904	4280	1581	75029	2906	3045	955	2187	2569	506	3783	3057
Alanine_M3	855	178	11	2226	153	195	0	78	70	0	0	23
Total_response	83404	60535	60769	154824	60922	63001	99912	101262	93792	87447	101697	93349

## Sheet: MDV最终版
Sample	WT_0_c	WT_2_c	WT_6_c	Mut_0_c	Mut_2_c	Mut_6_c	WT_0_s	WT_2_s	WT_6_s	Mut_0_s	Mut_2_s	Mut_6_s
Alanine	0.633315	0.855555	0.911912	0.455078	0.873757	0.894065	0.930889	0.907813	0.91237	0.926801	0.8951	0.903073
Alanine_M1	0.057839	0.070802	0.0618901	0.045936	0.0760316	0.0545071	0.0595524	0.0698189	0.0594933	0.0674123	0.0677011	0.0639321
Alanine_M2	0.298595	0.0707029	0.0260166	0.484608	0.0477003	0.0483326	0.00955841	0.0215974	0.0273904	0.00578636	0.0371987	0.0327481
Alanine_M3	0.0102513	0.00294045	0.000181013	0.0143776	0.00251141	0.00309519	0	0.000770279	0.000746332	0	0	0.000246387
Fractional_contribution	0.228594	0.0736764	0.0381554	0.352762	0.0596555	0.0534859	0.0262231	0.0384415	0.0388377	0.0263283	0.0473662	0.0433891
