# Supplementary material for: TANGO6 regulates cell proliferation via COPI vesicle-mediated RPB2 nuclear entry
Source: Nat Commun. 2024 Mar 15;15:2371. doi: 10.1038/s41467-024-46720-y (PMC10943085; doi:10.1038/s41467-024-46720-y)
Supplement: Supplementary file 6 — Supplementary Data 2 [file 41467_2024_46720_MOESM6_ESM.xlsx]

## Sheet: proteinGroups
Protein IDs	Majority protein IDs	Protein names	Gene names	Fasta headers	Number of proteins	Peptides	Unique peptides	Peptides of endogenous controls	Peptides of endogenous experiments	Peptides of exogenous controls	Peptides of exogenous experiments	Unique peptides of endogenous controls	Unique peptides of endogenous experiments	Unique peptides of exogenous controls	Unique peptides of exogenous experiments	Sequence coverage [%]	Unique + razor sequence coverage [%]	Unique sequence coverage [%]	Mol. weight [kDa]	Sequence length	Score	Sequence coverage of endogenous controls [%]	Sequence coverage of endogenous experiments [%]	Sequence coverage of exogenous controls [%]	Sequence coverage of exogenous experiments [%]	Intensity	Intensity of endogenous controls	Intensity of endogenous experiments	Intensity of exogenous controls	Intensity of exogenous experiments
A0A024QZP7;P06493;A0A087WZZ9;E5RIU6;F8VXD2;A0A2R8YEB7;K7ELV5;F8VYH9;F8VZZ0;F8VTV8;F8VWX7;F8VZ51;K7EJ83;E7ESI2;A0A2R8Y644;H0YAZ9;Q9BVE2;E7EUK8;G3V5T9;E5RGN0;A0A087X209;A0A087WZU2;A0A2R8YD28;F5H6Z0;A0A2R8YF61;A0A2R8Y7W5;J3QSD7;A0A2R8Y4Z0;Q00535;P24941;P11802;Q00526;Q00534;P50750;Q96Q40;O94921;Q07002;Q00536;Q00537;Q9NYV4;Q14004	A0A024QZP7;P06493;A0A087WZZ9	Cyclin-dependent kinase 1	CDC2;CDK1	tr|A0A024QZP7|A0A024QZP7_HUMAN Cell division cycle 2, G1 to S and G2 to M, isoform CRA_a OS=Homo sapiens OX=9606 GN=CDK1 PE=1 SV=1;sp|P06493|CDK1_HUMAN Cyclin-dependent kinase 1 OS=Homo sapiens OX=9606 GN=CDK1 PE=1 SV=3;tr|A0A087WZZ9|A0A087WZZ9_HUMAN Cycli	41	5	5	0	0	4	3	0	0	4	3	22.6	22.6	22.6	34.081	297	33.062	0	0	19.9	13.1	265560000	0	0	97407000	168150000
A0A024R571;Q9H4M9;C9JC03;C9JIJ3;C9IZH1;C9J2Z4	A0A024R571;Q9H4M9;C9JC03;C9JIJ3;C9IZH1	EH domain-containing protein 1	EHD1	tr|A0A024R571|A0A024R571_HUMAN EH domain-containing protein 1 OS=Homo sapiens OX=9606 GN=EHD1 PE=1 SV=1;sp|Q9H4M9|EHD1_HUMAN EH domain-containing protein 1 OS=Homo sapiens OX=9606 GN=EHD1 PE=1 SV=2;tr|C9JC03|C9JC03_HUMAN EH domain-containing protein 1 (Fra	6	4	3	0	0	0	4	0	0	0	3	10.2	10.2	8.6	61.927	548	27.829	0	0	0	10.2	124430000	0	0	0	124430000
A0A024RA52;P25787	A0A024RA52;P25787	Proteasome subunit alpha type;Proteasome subunit alpha type-2	PSMA2	tr|A0A024RA52|A0A024RA52_HUMAN Proteasome subunit alpha type OS=Homo sapiens OX=9606 GN=PSMA2 PE=1 SV=1;sp|P25787|PSA2_HUMAN Proteasome subunit alpha type-2 OS=Homo sapiens OX=9606 GN=PSMA2 PE=1 SV=2	2	1	1	0	0	1	0	0	0	1	0	6	6	6	25.898	234	6.233	0	0	6	0	7326400	0	0	7326400	0
A0A075B7D9;H3BPE7;P35637;Q92804	A0A075B7D9;H3BPE7;P35637;Q92804	RNA-binding protein FUS;TATA-binding protein-associated factor 2N	TAF15;FUS	tr|A0A075B7D9|A0A075B7D9_HUMAN TATA-binding protein-associated factor 2N OS=Homo sapiens OX=9606 GN=TAF15 PE=1 SV=1;tr|H3BPE7|H3BPE7_HUMAN RNA-binding protein FUS OS=Homo sapiens OX=9606 GN=FUS PE=1 SV=1;sp|P35637|FUS_HUMAN RNA-binding protein FUS OS=Homo	4	2	2	1	2	0	0	1	2	0	0	5.1	5.1	5.1	48.839	449	11.888	2	5.1	0	0	46886000	15001000	31885000	0	0
A0A087WUI2;P22626	A0A087WUI2;P22626	Heterogeneous nuclear ribonucleoproteins A2/B1	HNRNPA2B1	tr|A0A087WUI2|A0A087WUI2_HUMAN Heterogeneous nuclear ribonucleoproteins A2/B1 OS=Homo sapiens OX=9606 GN=HNRNPA2B1 PE=1 SV=1;sp|P22626|ROA2_HUMAN Heterogeneous nuclear ribonucleoproteins A2/B1 OS=Homo sapiens OX=9606 GN=HNRNPA2B1 PE=1 SV=2	2	1	1	0	1	0	0	0	1	0	0	3.8	3.8	3.8	29.836	261	6.1978	0	3.8	0	0	5400000	0	5400000	0	0
A0A087WWY3;Q60FE5;P21333;F8WE98;O75369;Q14315	A0A087WWY3;Q60FE5;P21333	Filamin-A	FLNA	tr|A0A087WWY3|A0A087WWY3_HUMAN Filamin-A OS=Homo sapiens OX=9606 GN=FLNA PE=1 SV=1;tr|Q60FE5|Q60FE5_HUMAN Filamin-A OS=Homo sapiens OX=9606 GN=FLNA PE=1 SV=1;sp|P21333|FLNA_HUMAN Filamin-A OS=Homo sapiens OX=9606 GN=FLNA PE=1 SV=4	6	14	14	0	0	8	11	0	0	8	11	8	8	8	245.85	2315	96.162	0	0	4.4	6.5	241960000	0	0	72392000	169570000
A0A087WXC5;E7ESZ7;O95299	A0A087WXC5;E7ESZ7;O95299	NADH dehydrogenase [ubiquinone] 1 alpha subcomplex subunit 10, mitochondrial	NDUFA10	tr|A0A087WXC5|A0A087WXC5_HUMAN NADH dehydrogenase [ubiquinone] 1 alpha subcomplex subunit 10, mitochondrial OS=Homo sapiens OX=9606 GN=NDUFA10 PE=1 SV=1;tr|E7ESZ7|E7ESZ7_HUMAN NADH dehydrogenase [ubiquinone] 1 alpha subcomplex subunit 10, mitochondrial OS=	3	1	1	0	0	0	1	0	0	0	1	3.4	3.4	3.4	40.836	355	6.8106	0	0	0	3.4	21837000	0	0	0	21837000
A0A087WXM6;J3QQT2;J3KRX5;A0A0A6YYL6;P18621;J3KRB3;A0A087WWH0;J3QS96;J3QLC8;A0A0A0MRF8;J3KSJ0;A0A087WY81	A0A087WXM6;J3QQT2;J3KRX5;A0A0A6YYL6;P18621;J3KRB3;A0A087WWH0;J3QS96;J3QLC8;A0A0A0MRF8	60S ribosomal protein L17	RPL17;RPL17-C18orf32	tr|A0A087WXM6|A0A087WXM6_HUMAN 60S ribosomal protein L17 (Fragment) OS=Homo sapiens OX=9606 GN=RPL17 PE=3 SV=1;tr|J3QQT2|J3QQT2_HUMAN 60S ribosomal protein L17 (Fragment) OS=Homo sapiens OX=9606 GN=RPL17 PE=3 SV=1;tr|J3KRX5|J3KRX5_HUMAN 60S ribosomal prote	12	3	3	1	1	1	0	1	1	1	0	23.7	23.7	23.7	19.586	169	18.61	5.9	8.3	9.5	0	47380000	21400000	15408000	10572000	0
A0A087WXU5;A0A0D9SEW3;A0A087WXF8;Q9NP64;A0A087WYF0;A0A087WYV3	A0A087WXU5;A0A0D9SEW3;A0A087WXF8;Q9NP64;A0A087WYF0;A0A087WYV3	Nucleolar protein of 40 kDa	ZCCHC17	tr|A0A087WXU5|A0A087WXU5_HUMAN Nucleolar protein of 40 kDa OS=Homo sapiens OX=9606 GN=ZCCHC17 PE=1 SV=1;tr|A0A0D9SEW3|A0A0D9SEW3_HUMAN Nucleolar protein of 40 kDa OS=Homo sapiens OX=9606 GN=ZCCHC17 PE=1 SV=1;tr|A0A087WXF8|A0A087WXF8_HUMAN Nucleolar protein	6	2	2	2	2	0	0	2	2	0	0	18.5	18.5	18.5	16.523	146	13.732	18.5	18.5	0	0	76647000	41398000	35249000	0	0
A0A087WXX2;P05062	A0A087WXX2;P05062	Fructose-bisphosphate aldolase;Fructose-bisphosphate aldolase B	ALDOB	tr|A0A087WXX2|A0A087WXX2_HUMAN Fructose-bisphosphate aldolase OS=Homo sapiens OX=9606 GN=ALDOB PE=1 SV=1;sp|P05062|ALDOB_HUMAN Fructose-bisphosphate aldolase B OS=Homo sapiens OX=9606 GN=ALDOB PE=1 SV=2	2	1	1	1	1	0	0	1	1	0	0	8.5	8.5	8.5	34.854	316	10.824	8.5	8.5	0	0	14889000	6377200	8511700	0	0
A0A087WY00;G3V394;F8WE88;F8W6H6;Q9Y4I1	A0A087WY00;G3V394;F8WE88;F8W6H6;Q9Y4I1	Unconventional myosin-Va	MYO5A	tr|A0A087WY00|A0A087WY00_HUMAN Unconventional myosin-Va OS=Homo sapiens OX=9606 GN=MYO5A PE=1 SV=1;tr|G3V394|G3V394_HUMAN Unconventional myosin-Va OS=Homo sapiens OX=9606 GN=MYO5A PE=1 SV=1;tr|F8WE88|F8WE88_HUMAN Unconventional myosin-Va OS=Homo sapiens OX	5	1	1	1	0	0	0	1	0	0	0	0.5	0.5	0.5	212.2	1828	6.4883	0.5	0	0	0	6486400	6486400	0	0	0
A0A087WYW6;Q96A33	A0A087WYW6;Q96A33	Coiled-coil domain-containing protein 47	CCDC47	tr|A0A087WYW6|A0A087WYW6_HUMAN Coiled-coil domain-containing protein 47 OS=Homo sapiens OX=9606 GN=CCDC47 PE=1 SV=1;sp|Q96A33|CCD47_HUMAN Coiled-coil domain-containing protein 47 OS=Homo sapiens OX=9606 GN=CCDC47 PE=1 SV=1	2	1	1	0	0	1	1	0	0	1	1	5.3	5.3	5.3	22.602	190	6.1939	0	0	5.3	5.3	22994000	0	0	8712300	14282000
A0A087X026	A0A087X026		RNFT2	tr|A0A087X026|A0A087X026_HUMAN RING finger and transmembrane domain-containing protein 2 OS=Homo sapiens OX=9606 GN=RNFT2 PE=1 SV=1	1	1	1	1	0	0	0	1	0	0	0	4.3	4.3	4.3	25.706	231	5.7397	4.3	0	0	0	18516000	18516000	0	0	0
A0A087X043;O43424	A0A087X043;O43424	Glutamate receptor ionotropic, delta-2	GRID2	tr|A0A087X043|A0A087X043_HUMAN Glutamate receptor ionotropic, delta-2 OS=Homo sapiens OX=9606 GN=GRID2 PE=1 SV=1;sp|O43424|GRID2_HUMAN Glutamate receptor ionotropic, delta-2 OS=Homo sapiens OX=9606 GN=GRID2 PE=1 SV=2	2	1	1	0	1	0	0	0	1	0	0	1.2	1.2	1.2	104.15	926	5.8626	0	1.2	0	0	153270000	0	153270000	0	0
A0A087X054;Q9Y4L1	A0A087X054;Q9Y4L1	Hypoxia up-regulated protein 1	HYOU1	tr|A0A087X054|A0A087X054_HUMAN Hypoxia up-regulated protein 1 OS=Homo sapiens OX=9606 GN=HYOU1 PE=1 SV=1;sp|Q9Y4L1|HYOU1_HUMAN Hypoxia up-regulated protein 1 OS=Homo sapiens OX=9606 GN=HYOU1 PE=1 SV=1	2	2	2	0	0	1	1	0	0	1	1	3.3	3.3	3.3	104.78	937	11.869	0	0	1.3	2	30947000	0	0	23097000	7850200
A0A087X0X3;P52272;M0R019;M0R2T0;M0QYQ7;M0R0N3;M0QZM1;M0R0Y6;M0QY96;M0R2I7	A0A087X0X3;P52272;M0R019;M0R2T0	Heterogeneous nuclear ribonucleoprotein M	HNRNPM	tr|A0A087X0X3|A0A087X0X3_HUMAN Heterogeneous nuclear ribonucleoprotein M OS=Homo sapiens OX=9606 GN=HNRNPM PE=1 SV=1;sp|P52272|HNRPM_HUMAN Heterogeneous nuclear ribonucleoprotein M OS=Homo sapiens OX=9606 GN=HNRNPM PE=1 SV=3;tr|M0R019|M0R019_HUMAN Heteroge	10	5	5	0	0	2	5	0	0	2	5	9.3	9.3	9.3	77.569	730	40.557	0	0	3.6	9.3	107360000	0	0	22736000	84626000
A0A087X248;F5H3N7;A0A087X2I9;F5GWV3;A0A087X0Y2;F5H8B4;O14607	A0A087X248;F5H3N7;A0A087X2I9;F5GWV3;A0A087X0Y2;F5H8B4;O14607	Histone demethylase UTY	UTY	tr|A0A087X248|A0A087X248_HUMAN Histone demethylase UTY OS=Homo sapiens OX=9606 GN=UTY PE=1 SV=1;tr|F5H3N7|F5H3N7_HUMAN Histone demethylase UTY OS=Homo sapiens OX=9606 GN=UTY PE=1 SV=2;tr|A0A087X2I9|A0A087X2I9_HUMAN Histone demethylase UTY OS=Homo sapiens O	7	1	1	0	0	1	0	0	0	1	0	1.2	1.2	1.2	139.84	1264	5.7061	0	0	1.2	0	0	0	0	0	0
A0A087X270;P40938	A0A087X270;P40938	Replication factor C subunit 3	RFC3	tr|A0A087X270|A0A087X270_HUMAN Replication factor C subunit 3 (Fragment) OS=Homo sapiens OX=9606 GN=RFC3 PE=1 SV=1;sp|P40938|RFC3_HUMAN Replication factor C subunit 3 OS=Homo sapiens OX=9606 GN=RFC3 PE=1 SV=2	2	1	1	0	0	0	1	0	0	0	1	13.6	13.6	13.6	11.949	103	6.2159	0	0	0	13.6	9942700	0	0	0	9942700
A0A087X2E5;A0A087WZN1;O43837;A0A0D9SG66	A0A087X2E5;A0A087WZN1;O43837;A0A0D9SG66	Isocitrate dehydrogenase [NAD] subunit, mitochondrial;Isocitrate dehydrogenase [NAD] subunit beta, mitochondrial	IDH3B	tr|A0A087X2E5|A0A087X2E5_HUMAN Isocitrate dehydrogenase [NAD] subunit, mitochondrial OS=Homo sapiens OX=9606 GN=IDH3B PE=1 SV=1;tr|A0A087WZN1|A0A087WZN1_HUMAN Isocitrate dehydrogenase [NAD] subunit, mitochondrial OS=Homo sapiens OX=9606 GN=IDH3B PE=1 SV=1;	4	2	2	0	0	1	2	0	0	1	2	6.6	6.6	6.6	41.219	376	15.363	0	0	2.4	6.6	36625000	0	0	18824000	17800000
A0A0A0MRI2;Q9UNH7;G3V2U1;H0YJF8;G3V4Z5;Q5QPE4;G3V5X9;Q5QPE5;Q9Y5X3	A0A0A0MRI2;Q9UNH7;G3V2U1;H0YJF8;G3V4Z5;Q5QPE4;G3V5X9;Q5QPE5;Q9Y5X3	Sorting nexin-6;Sorting nexin-6, N-terminally processed;Sorting nexin-5	SNX6;SNX5	tr|A0A0A0MRI2|A0A0A0MRI2_HUMAN Sorting nexin OS=Homo sapiens OX=9606 GN=SNX6 PE=1 SV=1;sp|Q9UNH7|SNX6_HUMAN Sorting nexin-6 OS=Homo sapiens OX=9606 GN=SNX6 PE=1 SV=1;tr|G3V2U1|G3V2U1_HUMAN Sorting nexin-6 OS=Homo sapiens OX=9606 GN=SNX6 PE=1 SV=1;tr|H0YJF8	9	2	2	0	0	1	2	0	0	1	2	5	5	5	47.804	418	11.87	0	0	2.6	5	44698000	0	0	11246000	33452000
A0A0A0MRR7;P09234	A0A0A0MRR7;P09234	U1 small nuclear ribonucleoprotein C	SNRPC	tr|A0A0A0MRR7|A0A0A0MRR7_HUMAN U1 small nuclear ribonucleoprotein C OS=Homo sapiens OX=9606 GN=SNRPC PE=1 SV=1;sp|P09234|RU1C_HUMAN U1 small nuclear ribonucleoprotein C OS=Homo sapiens OX=9606 GN=SNRPC PE=1 SV=1	2	1	1	0	1	0	0	0	1	0	0	6.7	6.7	6.7	19.687	180	6.6518	0	6.7	0	0	6597200	0	6597200	0	0
A0A0A0MS07;A0A286YEY4;A0A286YFJ8;A0A0A0MS08;A0A286YES1;P01859;P01861;P01857;P01860	A0A0A0MS07;A0A286YEY4;A0A286YFJ8;A0A0A0MS08;A0A286YES1;P01859;P01861;P01857;P01860	Ig gamma-2 chain C region;Ig gamma-4 chain C region;Ig gamma-1 chain C region;Ig gamma-3 chain C region	IGHG1;IGHG2;IGHG4;IGHG3	tr|A0A0A0MS07|A0A0A0MS07_HUMAN Immunoglobulin heavy constant gamma 1 (Fragment) OS=Homo sapiens OX=9606 GN=IGHG1 PE=1 SV=1;tr|A0A286YEY4|A0A286YEY4_HUMAN Immunoglobulin heavy constant gamma 2 (Fragment) OS=Homo sapiens OX=9606 GN=IGHG2 PE=1 SV=1;tr|A0A286Y	9	1	1	0	1	0	0	0	1	0	0	2.4	2.4	2.4	31.983	295	5.7388	0	2.4	0	0	956200000	0	956200000	0	0
A0A0A0MSI0;Q06830;A0A0A0MRQ5;H7C3T4;Q13162	A0A0A0MSI0;Q06830;A0A0A0MRQ5;H7C3T4;Q13162	Peroxiredoxin-1;Peroxiredoxin-4	PRDX1;PRDX4	tr|A0A0A0MSI0|A0A0A0MSI0_HUMAN Peroxiredoxin-1 (Fragment) OS=Homo sapiens OX=9606 GN=PRDX1 PE=1 SV=1;sp|Q06830|PRDX1_HUMAN Peroxiredoxin-1 OS=Homo sapiens OX=9606 GN=PRDX1 PE=1 SV=1;tr|A0A0A0MRQ5|A0A0A0MRQ5_HUMAN Peroxiredoxin-1 OS=Homo sapiens OX=9606 GN=	5	4	4	0	0	3	3	0	0	3	3	21.1	21.1	21.1	18.976	171	23.98	0	0	17	15.2	282910000	0	0	140740000	142160000
A0A0A0MTN9;A0A0A0MTR6;A0A0C4DFN8;A0A0C4DGN7;A0A0A0MSZ4;A0A0A0MT64;P22570	A0A0A0MTN9;A0A0A0MTR6;A0A0C4DFN8;A0A0C4DGN7;A0A0A0MSZ4;A0A0A0MT64;P22570	NADPH:adrenodoxin oxidoreductase, mitochondrial	FDXR	tr|A0A0A0MTN9|A0A0A0MTN9_HUMAN NADPH:adrenodoxin oxidoreductase, mitochondrial OS=Homo sapiens OX=9606 GN=FDXR PE=1 SV=1;tr|A0A0A0MTR6|A0A0A0MTR6_HUMAN NADPH:adrenodoxin oxidoreductase, mitochondrial OS=Homo sapiens OX=9606 GN=FDXR PE=1 SV=1;tr|A0A0C4DFN8|	7	1	1	0	0	0	1	0	0	0	1	3.2	3.2	3.2	48.027	439	6.3307	0	0	0	3.2	9631200	0	0	0	9631200
A0A0B4J1R6;P29401	A0A0B4J1R6;P29401	Transketolase	TKT	tr|A0A0B4J1R6|A0A0B4J1R6_HUMAN Transketolase OS=Homo sapiens OX=9606 GN=TKT PE=1 SV=1;sp|P29401|TKT_HUMAN Transketolase OS=Homo sapiens OX=9606 GN=TKT PE=1 SV=3	2	1	1	0	0	1	1	0	0	1	1	2.6	2.6	2.6	49.91	457	7.3325	0	0	2.6	2.6	54206000	0	0	24580000	29626000
A0A0C4DGS1;P39656;U3KQ84	A0A0C4DGS1;P39656;U3KQ84	Dolichyl-diphosphooligosaccharide--protein glycosyltransferase 48 kDa subunit	DDOST	tr|A0A0C4DGS1|A0A0C4DGS1_HUMAN Dolichyl-diphosphooligosaccharide--protein glycosyltransferase 48 kDa subunit OS=Homo sapiens OX=9606 GN=DDOST PE=1 SV=1;sp|P39656|OST48_HUMAN Dolichyl-diphosphooligosaccharide--protein glycosyltransferase 48 kDa subunit OS=H	3	2	2	0	0	1	2	0	0	1	2	5.9	5.9	5.9	48.799	439	12.553	0	0	2.5	5.9	57778000	0	0	23286000	34492000
A0A0C4DGU3;A0A075B6F6;Q8TCT9	A0A0C4DGU3;A0A075B6F6;Q8TCT9	Minor histocompatibility antigen H13	HM13	tr|A0A0C4DGU3|A0A0C4DGU3_HUMAN Minor histocompatibility antigen H13 OS=Homo sapiens OX=9606 GN=HM13 PE=1 SV=1;tr|A0A075B6F6|A0A075B6F6_HUMAN Minor histocompatibility antigen H13 (Fragment) OS=Homo sapiens OX=9606 GN=HM13 PE=1 SV=1;sp|Q8TCT9|HM13_HUMAN Mino	3	1	1	0	0	1	1	0	0	1	1	8.4	8.4	8.4	15.432	143	12.237	0	0	8.4	8.4	90857000	0	0	29823000	61035000
A0A0G2JQ47;K7RE56;B1N8M6;A0A191URI9;A0A0G2JNJ6;Q14954;Q14952	A0A0G2JQ47;K7RE56;B1N8M6;A0A191URI9;A0A0G2JNJ6;Q14954;Q14952	Killer cell immunoglobulin-like receptor 2DS1;Killer cell immunoglobulin-like receptor 2DS3	KIR2DS3;KIR2DS1	tr|A0A0G2JQ47|A0A0G2JQ47_HUMAN Killer cell immunoglobulin-like receptor 2DS1 OS=Homo sapiens OX=9606 GN=KIR2DS1 PE=4 SV=1;tr|K7RE56|K7RE56_HUMAN KIR2DS3 OS=Homo sapiens OX=9606 GN=KIR3DS1 PE=4 SV=1;tr|B1N8M6|B1N8M6_HUMAN KIR2DS1 OS=Homo sapiens OX=9606 GN=	7	1	1	1	0	0	0	1	0	0	0	2.7	2.7	2.7	32.9	297	5.6924	2.7	0	0	0	25894000	25894000	0	0	0
A0A0J9YWY6;O95425	A0A0J9YWY6;O95425	Supervillin	SVIL	tr|A0A0J9YWY6|A0A0J9YWY6_HUMAN Supervillin (Fragment) OS=Homo sapiens OX=9606 GN=SVIL PE=1 SV=1;sp|O95425|SVIL_HUMAN Supervillin OS=Homo sapiens OX=9606 GN=SVIL PE=1 SV=2	2	2	2	2	0	0	0	2	0	0	0	2.7	2.7	2.7	108.25	963	40.016	2.7	0	0	0	0	0	0	0	0
A0A0S2Z4G6;P09493;H0YNC7;H0YKP3;A0A087WTJ7;H0YKZ6	A0A0S2Z4G6;P09493;H0YNC7;H0YKP3	Tropomyosin alpha-1 chain	TPM1	tr|A0A0S2Z4G6|A0A0S2Z4G6_HUMAN Tropomyosin 1 (Alpha), isoform CRA_o (Fragment) OS=Homo sapiens OX=9606 GN=TPM1 PE=1 SV=1;sp|P09493|TPM1_HUMAN Tropomyosin alpha-1 chain OS=Homo sapiens OX=9606 GN=TPM1 PE=1 SV=2;tr|H0YNC7|H0YNC7_HUMAN Tropomyosin alpha-1 cha	6	11	1	11	8	0	0	1	1	0	0	32	13.4	3.9	32.726	284	154.78	32	22.2	0	0	373470000	237250000	136220000	0	0
A0A0U1RQF0;P49327;A0A0U1RRG3	A0A0U1RQF0;P49327	Fatty acid synthase;[Acyl-carrier-protein] S-acetyltransferase;[Acyl-carrier-protein] S-malonyltransferase;3-oxoacyl-[acyl-carrier-protein] synthase;3-oxoacyl-[acyl-carrier-protein] reductase;3-hydroxyacyl-[acyl-carrier-protein] dehydratase;Enoyl-[acyl-carrier-protein] reductase;Oleoyl-[acyl-carrier-protein] hydrolase	FASN	tr|A0A0U1RQF0|A0A0U1RQF0_HUMAN Fatty acid synthase OS=Homo sapiens OX=9606 GN=FASN PE=1 SV=1;sp|P49327|FAS_HUMAN Fatty acid synthase OS=Homo sapiens OX=9606 GN=FASN PE=1 SV=3	3	5	5	1	0	3	2	1	0	3	2	2.4	2.4	2.4	273.2	2509	30.183	0.5	0	1.2	1.1	584340000	526680000	0	24620000	33040000
A0A140T9T7;Q03518	A0A140T9T7;Q03518	Antigen peptide transporter 1	TAP1	tr|A0A140T9T7|A0A140T9T7_HUMAN Antigen peptide transporter 1 OS=Homo sapiens OX=9606 GN=TAP1 PE=1 SV=1;sp|Q03518|TAP1_HUMAN Antigen peptide transporter 1 OS=Homo sapiens OX=9606 GN=TAP1 PE=1 SV=2	2	1	1	0	0	0	1	0	0	0	1	1.4	1.4	1.4	87.175	808	6.5931	0	0	0	1.4	5277700	0	0	0	5277700
A0A140TA09;Q99942	A0A140TA09;Q99942	E3 ubiquitin-protein ligase RNF5	RNF5	tr|A0A140TA09|A0A140TA09_HUMAN E3 ubiquitin-protein ligase RNF5 OS=Homo sapiens OX=9606 GN=RNF5 PE=1 SV=1;sp|Q99942|RNF5_HUMAN E3 ubiquitin-protein ligase RNF5 OS=Homo sapiens OX=9606 GN=RNF5 PE=1 SV=1	2	1	1	0	0	0	1	0	0	0	1	16.5	16.5	16.5	10.013	91	27.035	0	0	0	16.5	0	0	0	0	0
A0A1B0GVG8	A0A1B0GVG8			tr|A0A1B0GVG8|A0A1B0GVG8_HUMAN Vimentin (Fragment) OS=Homo sapiens OX=9606 GN=VIM PE=1 SV=1	1	6	1	3	6	0	0	0	1	0	0	63.3	8.3	8.3	11.768	109	5.7537	30.3	63.3	0	0	29654000	0	29654000	0	0
A0A1W2PNV4;E9PF58;Q92747;C9JEY1;C9K057;O15143	A0A1W2PNV4;E9PF58;Q92747	Actin-related protein 2/3 complex subunit 1A	ARPC1A	tr|A0A1W2PNV4|A0A1W2PNV4_HUMAN Uncharacterized protein OS=Homo sapiens OX=9606 PE=4 SV=1;tr|E9PF58|E9PF58_HUMAN Actin-related protein 2/3 complex subunit 1A OS=Homo sapiens OX=9606 GN=ARPC1A PE=1 SV=1;sp|Q92747|ARC1A_HUMAN Actin-related protein 2/3 complex	6	5	5	4	2	0	0	4	2	0	0	9.6	9.6	9.6	75.872	684	40.456	7.6	4.7	0	0	134470000	101180000	33292000	0	0
A0A1W2PRI6;Q5RI18;A0A1W2PP35;A0A1W2PPS1;Q00839	A0A1W2PRI6;Q5RI18;A0A1W2PP35;A0A1W2PPS1;Q00839	Heterogeneous nuclear ribonucleoprotein U	HNRNPU	tr|A0A1W2PRI6|A0A1W2PRI6_HUMAN Heterogeneous nuclear ribonucleoprotein U (Fragment) OS=Homo sapiens OX=9606 GN=HNRNPU PE=1 SV=1;tr|Q5RI18|Q5RI18_HUMAN Heterogeneous nuclear ribonucleoprotein U OS=Homo sapiens OX=9606 GN=HNRNPU PE=1 SV=9;tr|A0A1W2PP35|A0A1W	5	1	1	1	1	0	0	1	1	0	0	7.8	7.8	7.8	14.291	128	6.145	7.8	7.8	0	0	35091000	13166000	21924000	0	0
A0A286YEX5;C9JRZ6;F8WAR4;Q9NX63	A0A286YEX5;C9JRZ6;F8WAR4;Q9NX63	MICOS complex subunit MIC19	CHCHD3	tr|A0A286YEX5|A0A286YEX5_HUMAN MICOS complex subunit (Fragment) OS=Homo sapiens OX=9606 GN=CHCHD3 PE=1 SV=1;tr|C9JRZ6|C9JRZ6_HUMAN MICOS complex subunit OS=Homo sapiens OX=9606 GN=CHCHD3 PE=1 SV=2;tr|F8WAR4|F8WAR4_HUMAN MICOS complex subunit OS=Homo sapien	4	1	1	1	0	0	0	1	0	0	0	8.9	8.9	8.9	11.279	101	6.0162	8.9	0	0	0	8634700	8634700	0	0	0
A0A286YF22;A0A2C9F2M7;O43175;A0A286YFA2;A0A286YFM8;A0A286YFL2;A0A286YER3;A0A286YFC8;A0A286YFB2;A0A286YF78;A0A286YFF3;A0A286YF34;A0A286YFK5	A0A286YF22;A0A2C9F2M7;O43175;A0A286YFA2;A0A286YFM8;A0A286YFL2	D-3-phosphoglycerate dehydrogenase	PHGDH	tr|A0A286YF22|A0A286YF22_HUMAN D-3-phosphoglycerate dehydrogenase OS=Homo sapiens OX=9606 GN=PHGDH PE=1 SV=1;tr|A0A2C9F2M7|A0A2C9F2M7_HUMAN D-3-phosphoglycerate dehydrogenase OS=Homo sapiens OX=9606 GN=PHGDH PE=1 SV=1;sp|O43175|SERA_HUMAN D-3-phosphoglycer	13	7	6	1	1	7	7	1	1	6	6	14.8	14.8	13.1	55.938	526	52.273	2.9	2.9	14.8	14.8	1867700000	17622000	62541000	661080000	1126500000
A0A286YFE1	A0A286YFE1			tr|A0A286YFE1|A0A286YFE1_HUMAN D-3-phosphoglycerate dehydrogenase (Fragment) OS=Homo sapiens OX=9606 GN=PHGDH PE=1 SV=1	1	2	1	0	0	1	2	0	0	0	1	25.8	15.7	15.7	9.5791	89	5.6787	0	0	10.1	25.8	21010000	0	0	0	21010000
A0A2R8Y5M6;P51572	A0A2R8Y5M6;P51572	B-cell receptor-associated protein 31	BCAP31	tr|A0A2R8Y5M6|A0A2R8Y5M6_HUMAN B-cell receptor-associated protein 31 OS=Homo sapiens OX=9606 GN=BCAP31 PE=1 SV=1;sp|P51572|BAP31_HUMAN B-cell receptor-associated protein 31 OS=Homo sapiens OX=9606 GN=BCAP31 PE=1 SV=3	2	1	1	1	0	0	0	1	0	0	0	4.3	4.3	4.3	24.112	211	6.0126	4.3	0	0	0	9244700	9244700	0	0	0
A0A2R8Y5P9;Q8TF72	A0A2R8Y5P9;Q8TF72	Protein Shroom3	SHROOM3	tr|A0A2R8Y5P9|A0A2R8Y5P9_HUMAN Protein Shroom3 OS=Homo sapiens OX=9606 GN=SHROOM3 PE=1 SV=1;sp|Q8TF72|SHRM3_HUMAN Protein Shroom3 OS=Homo sapiens OX=9606 GN=SHROOM3 PE=1 SV=2	2	1	1	1	1	0	0	1	1	0	0	0.5	0.5	0.5	208.05	1915	6.194	0.5	0.5	0	0	4069600000	2165900000	1903700000	0	0
A0A2R8Y6B6;A0A087WUQ6;P07203	A0A2R8Y6B6;A0A087WUQ6;P07203	Glutathione peroxidase;Glutathione peroxidase 1	GPX1	tr|A0A2R8Y6B6|A0A2R8Y6B6_HUMAN Glutathione peroxidase 1 OS=Homo sapiens OX=9606 GN=GPX1 PE=1 SV=1;tr|A0A087WUQ6|A0A087WUQ6_HUMAN Glutathione peroxidase OS=Homo sapiens OX=9606 GN=GPX1 PE=1 SV=1;sp|P07203|GPX1_HUMAN Glutathione peroxidase 1 OS=Homo sapiens	3	1	1	0	0	0	1	0	0	0	1	11.5	11.5	11.5	16.914	157	6.2846	0	0	0	11.5	34352000	0	0	0	34352000
A0A2R8Y6H2;A0A2R8YFZ7;A0A2R8Y706;Q14204;H0YJ21;A0A2R8Y5T0	A0A2R8Y6H2;A0A2R8YFZ7;A0A2R8Y706;Q14204;H0YJ21;A0A2R8Y5T0	Cytoplasmic dynein 1 heavy chain 1	DYNC1H1	tr|A0A2R8Y6H2|A0A2R8Y6H2_HUMAN Cytoplasmic dynein 1 heavy chain 1 (Fragment) OS=Homo sapiens OX=9606 GN=DYNC1H1 PE=1 SV=1;tr|A0A2R8YFZ7|A0A2R8YFZ7_HUMAN Cytoplasmic dynein 1 heavy chain 1 (Fragment) OS=Homo sapiens OX=9606 GN=DYNC1H1 PE=1 SV=1;tr|A0A2R8Y70	6	2	2	0	0	1	1	0	0	1	1	2.1	2.1	2.1	160.95	1400	12.021	0	0	0.7	1.4	27302000	0	0	7568600	19733000
A0A2R8Y793;I3L3I0;I3L1U9;I3L4N8;G5E9R0;K7EM38;E7EVS6;I3L3R2;A0A2R8YGF8;J3KT65;C9JUM1;C9JZR7;C9JTX5;A0A2R8YEA7;F8WCH0	A0A2R8Y793;I3L3I0;I3L1U9;I3L4N8;G5E9R0;K7EM38;E7EVS6;I3L3R2;A0A2R8YGF8;J3KT65		ACTG1;ACTB	tr|A0A2R8Y793|A0A2R8Y793_HUMAN Actin, cytoplasmic 1 (Fragment) OS=Homo sapiens OX=9606 GN=ACTB PE=1 SV=1;tr|I3L3I0|I3L3I0_HUMAN Actin, cytoplasmic 2 (Fragment) OS=Homo sapiens OX=9606 GN=ACTG1 PE=1 SV=1;tr|I3L1U9|I3L1U9_HUMAN Actin, cytoplasmic 2 (Fragment	15	17	1	15	14	12	13	1	0	0	0	61.8	3.2	3.2	34.141	309	6.1523	58.3	53.4	53.4	56	38278000	38278000	0	0	0
A0A2R8Y811;P62263	A0A2R8Y811;P62263	40S ribosomal protein S14	RPS14	tr|A0A2R8Y811|A0A2R8Y811_HUMAN 40S ribosomal protein S14 (Fragment) OS=Homo sapiens OX=9606 GN=RPS14 PE=1 SV=1;sp|P62263|RS14_HUMAN 40S ribosomal protein S14 OS=Homo sapiens OX=9606 GN=RPS14 PE=1 SV=3	2	1	1	1	0	0	0	1	0	0	0	8.7	8.7	8.7	16.159	150	6.4949	8.7	0	0	0	41796000	41796000	0	0	0
A0A2R8Y880;Q7Z6E9	A0A2R8Y880;Q7Z6E9	E3 ubiquitin-protein ligase RBBP6	RBBP6	tr|A0A2R8Y880|A0A2R8Y880_HUMAN E3 ubiquitin-protein ligase RBBP6 (Fragment) OS=Homo sapiens OX=9606 GN=RBBP6 PE=1 SV=1;sp|Q7Z6E9|RBBP6_HUMAN E3 ubiquitin-protein ligase RBBP6 OS=Homo sapiens OX=9606 GN=RBBP6 PE=1 SV=1	2	1	1	1	1	0	0	1	1	0	0	0.7	0.7	0.7	197.36	1759	7.2987	0.7	0.7	0	0	13962000	13962000	0	0	0
A0A2R8YDT5;A0A2R8Y7T2;A0A2R8Y5G6;F6S8Q4;A0A0D9SFB3;A0A2R8YF78;A0A2R8YCW1;A0A0D9SG12;A0A2R8YFR4;A0A2U3TZJ9;A0A2R8YFS5;A0A2R8Y4A4;A0A2R8Y645;A0A0D9SF53;O15523;O00571;A0A087WVZ1;A0A0J9YVQ7;J3QSF1;J3KRZ1;A0A2R8YDH3;A0A1X7SBZ2;A0A1W2PQ51;Q92841	A0A2R8YDT5;A0A2R8Y7T2;A0A2R8Y5G6;F6S8Q4;A0A0D9SFB3;A0A2R8YF78;A0A2R8YCW1;A0A0D9SG12;A0A2R8YFR4;A0A2U3TZJ9;A0A2R8YFS5;A0A2R8Y4A4;A0A2R8Y645;A0A0D9SF53;O15523;O00571;A0A087WVZ1;A0A0J9YVQ7	ATP-dependent RNA helicase DDX3Y;ATP-dependent RNA helicase DDX3X	DDX3X;DDX3Y	tr|A0A2R8YDT5|A0A2R8YDT5_HUMAN ATP-dependent RNA helicase DDX3X OS=Homo sapiens OX=9606 GN=DDX3X PE=1 SV=1;tr|A0A2R8Y7T2|A0A2R8Y7T2_HUMAN ATP-dependent RNA helicase DDX3X OS=Homo sapiens OX=9606 GN=DDX3X PE=1 SV=1;tr|A0A2R8Y5G6|A0A2R8Y5G6_HUMAN ATP-depende	24	3	2	0	1	2	2	0	0	2	2	8	8	5.7	52.797	475	21.146	0	2.3	5.7	5.7	43358000	0	11411000	17358000	14590000
A2A3R7;P62753	A2A3R7;P62753	40S ribosomal protein S6	RPS6	tr|A2A3R7|A2A3R7_HUMAN 40S ribosomal protein S6 OS=Homo sapiens OX=9606 GN=RPS6 PE=1 SV=1;sp|P62753|RS6_HUMAN 40S ribosomal protein S6 OS=Homo sapiens OX=9606 GN=RPS6 PE=1 SV=1	2	1	1	0	0	0	1	0	0	0	1	8.8	8.8	8.8	10.415	91	6.3366	0	0	0	8.8	35345000	0	0	0	35345000
A2NJV5;A0A0A0MRZ7;A0A075B6S2;A0A087X0Q4;A0A0C4DH68;A0A075B6R9;A0A075B6S6;A0A075B6P5;A0A087WW87;P06310;P01615;P01614	A2NJV5;A0A0A0MRZ7;A0A075B6S2		IGKV A18;IGKV2D-26;IGKV2D-29	sp|A2NJV5|KV229_HUMAN Immunoglobulin kappa variable 2-29 OS=Homo sapiens OX=9606 GN=IGKV2-29 PE=3 SV=2;sp|A0A0A0MRZ7|KVD26_HUMAN Immunoglobulin kappa variable 2D-26 OS=Homo sapiens OX=9606 GN=IGKV2D-26 PE=3 SV=1;sp|A0A075B6S2|KVD29_HUMAN Immunoglobulin kap	12	3	3	1	1	3	3	1	1	3	3	16.7	16.7	16.7	13.085	120	95.331	10.8	10.8	16.7	16.7	197380000000	142490000	80219000	106850000000	90305000000
A6NFH5	A6NFH5	Fatty acid-binding protein 12	FABP12	sp|A6NFH5|FBP12_HUMAN Fatty acid-binding protein 12 OS=Homo sapiens OX=9606 GN=FABP12 PE=2 SV=2	1	1	1	0	1	0	0	0	1	0	0	6.4	6.4	6.4	15.564	140	6.5664	0	6.4	0	0	38384000	0	38384000	0	0
A6NHL2	A6NHL2	Tubulin alpha chain-like 3	TUBAL3	sp|A6NHL2|TBAL3_HUMAN Tubulin alpha chain-like 3 OS=Homo sapiens OX=9606 GN=TUBAL3 PE=1 SV=2	1	2	1	0	1	2	2	0	0	1	1	5.8	3.8	3.8	49.908	446	14.855	0	2	5.8	5.8	170070000	0	0	66525000	103540000
A6NLH6;Q9P003	A6NLH6;Q9P003	Protein cornichon homolog 4	CNIH4	tr|A6NLH6|A6NLH6_HUMAN Protein cornichon homolog 4 OS=Homo sapiens OX=9606 GN=CNIH4 PE=1 SV=1;sp|Q9P003|CNIH4_HUMAN Protein cornichon homolog 4 OS=Homo sapiens OX=9606 GN=CNIH4 PE=1 SV=1	2	1	1	0	0	1	0	0	0	1	0	14.6	14.6	14.6	15.771	137	8.2039	0	0	14.6	0	12100000	0	0	12100000	0
A6NLM8;P51571	A6NLM8;P51571	Translocon-associated protein subunit delta	SSR4	tr|A6NLM8|A6NLM8_HUMAN Translocon-associated protein subunit delta OS=Homo sapiens OX=9606 GN=SSR4 PE=1 SV=1;sp|P51571|SSRD_HUMAN Translocon-associated protein subunit delta OS=Homo sapiens OX=9606 GN=SSR4 PE=1 SV=1	2	1	1	0	0	1	1	0	0	1	1	6.8	6.8	6.8	16.245	148	7.0676	0	0	6.8	6.8	10122000	0	0	4624700	5496900
A8MUD9;P18124	A8MUD9;P18124	60S ribosomal protein L7	RPL7	tr|A8MUD9|A8MUD9_HUMAN 60S ribosomal protein L7 OS=Homo sapiens OX=9606 GN=RPL7 PE=1 SV=1;sp|P18124|RL7_HUMAN 60S ribosomal protein L7 OS=Homo sapiens OX=9606 GN=RPL7 PE=1 SV=1	2	1	1	1	0	0	0	1	0	0	0	9.1	9.1	9.1	24.433	208	5.906	9.1	0	0	0	10370000	10370000	0	0	0
A8MX19	A8MX19	Putative protein FAM90A12P	FAM90A12P	sp|A8MX19|F90AC_HUMAN Putative protein FAM90A12P OS=Homo sapiens OX=9606 GN=FAM90A12P PE=5 SV=1	1	1	1	1	1	0	0	1	1	0	0	2.2	2.2	2.2	49.785	464	5.6682	2.2	2.2	0	0	824170000	32146000	792020000	0	0
B1AK87;B1AK88;P47756;B1AK85	B1AK87;B1AK88;P47756;B1AK85	F-actin-capping protein subunit beta	CAPZB	tr|B1AK87|B1AK87_HUMAN Capping protein (Actin filament) muscle Z-line, beta, isoform CRA_a OS=Homo sapiens OX=9606 GN=CAPZB PE=1 SV=1;tr|B1AK88|B1AK88_HUMAN Capping protein (Actin filament) muscle Z-line, beta, isoform CRA_d OS=Homo sapiens OX=9606 GN=CAPZ	4	5	5	5	2	0	0	5	2	0	0	20	20	20	29.295	260	48.8	20	9.2	0	0	534400000	442670000	91730000	0	0
B1AN99;P35030	B1AN99;P35030	Trypsin-3	PRSS3	tr|B1AN99|B1AN99_HUMAN Trypsin-3 (Fragment) OS=Homo sapiens OX=9606 GN=PRSS3 PE=1 SV=8;sp|P35030|TRY3_HUMAN Trypsin-3 OS=Homo sapiens OX=9606 GN=PRSS3 PE=1 SV=2	2	1	1	1	1	0	0	1	1	0	0	7.3	7.3	7.3	19.288	177	12.696	7.3	7.3	0	0	1531700000	627700000	903990000	0	0
B4DLR8;H3BNV2;P15559;H3BRK3	B4DLR8;H3BNV2;P15559;H3BRK3	NAD(P)H dehydrogenase [quinone] 1	NQO1	tr|B4DLR8|B4DLR8_HUMAN NAD(P)H dehydrogenase [quinone] 1 OS=Homo sapiens OX=9606 GN=NQO1 PE=1 SV=1;tr|H3BNV2|H3BNV2_HUMAN NAD(P)H dehydrogenase [quinone] 1 OS=Homo sapiens OX=9606 GN=NQO1 PE=1 SV=1;sp|P15559|NQO1_HUMAN NAD(P)H dehydrogenase [quinone] 1 OS=	4	5	5	0	0	1	5	0	0	1	5	29.2	29.2	29.2	22.793	202	179.93	0	0	5.4	29.2	248940000	0	0	19620000	229320000
B4DP61;A0A1W2PRV5;E7EQZ4;Q16637	B4DP61;A0A1W2PRV5;E7EQZ4;Q16637	Survival motor neuron protein	SMN2;SMN1	tr|B4DP61|B4DP61_HUMAN cDNA FLJ60754, moderately similar to Survival motor neuron protein OS=Homo sapiens OX=9606 GN=SMN1 PE=1 SV=1;tr|A0A1W2PRV5|A0A1W2PRV5_HUMAN Survival motor neuron protein OS=Homo sapiens OX=9606 GN=SMN2 PE=1 SV=1;tr|E7EQZ4|E7EQZ4_HUMA	4	1	1	0	1	0	0	0	1	0	0	9.3	9.3	9.3	24.38	227	6.4846	0	9.3	0	0	10270000	0	10270000	0	0
B4DR61;P61619	B4DR61;P61619	Protein transport protein Sec61 subunit alpha isoform 1	SEC61A1	tr|B4DR61|B4DR61_HUMAN cDNA FLJ59739, highly similar to Protein transport protein Sec61 subunit alpha isoform 1 OS=Homo sapiens OX=9606 GN=SEC61A1 PE=1 SV=1;sp|P61619|S61A1_HUMAN Protein transport protein Sec61 subunit alpha isoform 1 OS=Homo sapiens OX=96	2	1	1	0	0	1	1	0	0	1	1	2.1	2.1	2.1	52.949	482	56.807	0	0	2.1	2.1	273950000	0	0	46068000	227880000
B4DXW1;P61158;F8WDR7;Q9P1U1	B4DXW1;P61158;F8WDR7	Actin-related protein 3	ACTR3	tr|B4DXW1|B4DXW1_HUMAN Actin-related protein 3 OS=Homo sapiens OX=9606 GN=ACTR3 PE=1 SV=1;sp|P61158|ARP3_HUMAN Actin-related protein 3 OS=Homo sapiens OX=9606 GN=ACTR3 PE=1 SV=3;tr|F8WDR7|F8WDR7_HUMAN Actin-related protein 3 (Fragment) OS=Homo sapiens OX=9	4	5	5	5	3	0	0	5	3	0	0	18.3	18.3	18.3	42.003	367	62.659	18.3	11.7	0	0	609570000	473850000	135730000	0	0
B4DZG7;F8VYN9;P40616	B4DZG7;F8VYN9;P40616	ADP-ribosylation factor-like protein 1	ARL1	tr|B4DZG7|B4DZG7_HUMAN cDNA FLJ50309, highly similar to ADP-ribosylation factor-like protein 1 OS=Homo sapiens OX=9606 GN=ARL1 PE=1 SV=1;tr|F8VYN9|F8VYN9_HUMAN ADP-ribosylation factor-like protein 1 OS=Homo sapiens OX=9606 GN=ARL1 PE=1 SV=1;sp|P40616|ARL1_	3	1	1	0	0	1	1	0	0	1	1	10.4	10.4	10.4	15.443	135	9.1279	0	0	10.4	10.4	39134000	0	0	14086000	25049000
B5MCT8;C9JM19;A0A024R4M0;P46781;F2Z3C0;A8MXK4	B5MCT8;C9JM19;A0A024R4M0;P46781;F2Z3C0;A8MXK4	40S ribosomal protein S9	RPS9	tr|B5MCT8|B5MCT8_HUMAN 40S ribosomal protein S9 OS=Homo sapiens OX=9606 GN=RPS9 PE=1 SV=1;tr|C9JM19|C9JM19_HUMAN 40S ribosomal protein S9 OS=Homo sapiens OX=9606 GN=RPS9 PE=1 SV=1;tr|A0A024R4M0|A0A024R4M0_HUMAN 40S ribosomal protein S9 OS=Homo sapiens OX=9	6	2	2	0	0	2	0	0	0	2	0	10.8	10.8	10.8	16.628	139	11.388	0	0	10.8	0	30041000	0	0	30041000	0
B5MDF5;P62826;J3KQE5;F5H018;H0YFC6;B4DV51;A0A087X0W0	B5MDF5;P62826;J3KQE5;F5H018;H0YFC6	GTP-binding nuclear protein Ran	RAN	tr|B5MDF5|B5MDF5_HUMAN GTP-binding nuclear protein Ran OS=Homo sapiens OX=9606 GN=RAN PE=1 SV=1;sp|P62826|RAN_HUMAN GTP-binding nuclear protein Ran OS=Homo sapiens OX=9606 GN=RAN PE=1 SV=3;tr|J3KQE5|J3KQE5_HUMAN GTP-binding nuclear protein Ran (Fragment) O	7	8	8	0	0	8	6	0	0	8	6	28.8	28.8	28.8	26.224	233	98.388	0	0	28.8	27.9	3751900000	0	0	1660500000	2091400000
B7Z9I1;Q5T4U5;P11310;E9PJM9	B7Z9I1;Q5T4U5;P11310;E9PJM9	Medium-chain specific acyl-CoA dehydrogenase, mitochondrial	ACADM	tr|B7Z9I1|B7Z9I1_HUMAN Medium-chain-specific acyl-CoA dehydrogenase, mitochondrial OS=Homo sapiens OX=9606 GN=ACADM PE=1 SV=1;tr|Q5T4U5|Q5T4U5_HUMAN Acyl-Coenzyme A dehydrogenase, C-4 to C-12 straight chain, isoform CRA_a OS=Homo sapiens OX=9606 GN=ACADM P	4	2	2	0	0	1	2	0	0	1	2	5.7	5.7	5.7	42.426	385	12.507	0	0	3.1	5.7	97404000	0	0	34467000	62936000
B7ZBH1;P56537	B7ZBH1;P56537	Eukaryotic translation initiation factor 6	EIF6	tr|B7ZBH1|B7ZBH1_HUMAN Eukaryotic translation initiation factor 6 (Fragment) OS=Homo sapiens OX=9606 GN=EIF6 PE=1 SV=1;sp|P56537|IF6_HUMAN Eukaryotic translation initiation factor 6 OS=Homo sapiens OX=9606 GN=EIF6 PE=1 SV=1	2	1	1	0	0	0	1	0	0	0	1	16.7	16.7	16.7	11.824	108	6.3594	0	0	0	16.7	9770100	0	0	0	9770100
B8ZZK4;H7C2W9;C9JU56;B7Z4E3;B7Z4C8;P62899	B8ZZK4;H7C2W9;C9JU56;B7Z4E3;B7Z4C8;P62899	60S ribosomal protein L31	RPL31	tr|B8ZZK4|B8ZZK4_HUMAN 60S ribosomal protein L31 OS=Homo sapiens OX=9606 GN=RPL31 PE=1 SV=1;tr|H7C2W9|H7C2W9_HUMAN 60S ribosomal protein L31 (Fragment) OS=Homo sapiens OX=9606 GN=RPL31 PE=1 SV=1;tr|C9JU56|C9JU56_HUMAN 60S ribosomal protein L31 (Fragment) O	6	1	1	1	1	0	0	1	1	0	0	11.4	11.4	11.4	8.9876	79	5.9796	11.4	11.4	0	0	19729000	7552300	12177000	0	0
C9J2Y9;P30876;A0A1W2PPT5;C9J4M6	C9J2Y9;P30876;A0A1W2PPT5;C9J4M6	DNA-directed RNA polymerase;DNA-directed RNA polymerase II subunit RPB2	POLR2B	tr|C9J2Y9|C9J2Y9_HUMAN DNA-directed RNA polymerase subunit beta OS=Homo sapiens OX=9606 GN=POLR2B PE=1 SV=2;sp|P30876|RPB2_HUMAN DNA-directed RNA polymerase II subunit RPB2 OS=Homo sapiens OX=9606 GN=POLR2B PE=1 SV=1;tr|A0A1W2PPT5|A0A1W2PPT5_HUMAN DNA-dire	4	11	11	0	10	0	1	0	10	0	1	10.5	10.5	10.5	133.06	1167	128.99	0	9.7	0	0.9	505340000	0	489810000	0	15527000
C9J469;C9J931;Q15382	C9J469;C9J931;Q15382	GTP-binding protein Rheb	RHEB	tr|C9J469|C9J469_HUMAN GTP-binding protein Rheb (Fragment) OS=Homo sapiens OX=9606 GN=RHEB PE=1 SV=1;tr|C9J931|C9J931_HUMAN GTP-binding protein Rheb OS=Homo sapiens OX=9606 GN=RHEB PE=1 SV=1;sp|Q15382|RHEB_HUMAN GTP-binding protein Rheb OS=Homo sapiens OX=	3	1	1	0	0	1	1	0	0	1	1	57.9	57.9	57.9	2.1206	19	6.2845	0	0	57.9	57.9	92337000	0	0	34492000	57845000
C9J6P4;Q7Z2W4	C9J6P4;Q7Z2W4	Zinc finger CCCH-type antiviral protein 1	ZC3HAV1	tr|C9J6P4|C9J6P4_HUMAN Zinc finger CCCH-type antiviral protein 1 OS=Homo sapiens OX=9606 GN=ZC3HAV1 PE=1 SV=1;sp|Q7Z2W4|ZCCHV_HUMAN Zinc finger CCCH-type antiviral protein 1 OS=Homo sapiens OX=9606 GN=ZC3HAV1 PE=1 SV=3	2	1	1	0	0	0	1	0	0	0	1	1.5	1.5	1.5	114.08	1024	6.0596	0	0	0	1.5	0	0	0	0	0
C9J7B7;C9J0E9;Q15008	C9J7B7;C9J0E9;Q15008	26S proteasome non-ATPase regulatory subunit 6	PSMD6	tr|C9J7B7|C9J7B7_HUMAN 26S proteasome non-ATPase regulatory subunit 6 (Fragment) OS=Homo sapiens OX=9606 GN=PSMD6 PE=1 SV=1;tr|C9J0E9|C9J0E9_HUMAN 26S proteasome non-ATPase regulatory subunit 6 (Fragment) OS=Homo sapiens OX=9606 GN=PSMD6 PE=1 SV=1;sp|Q1500	3	1	1	0	0	0	1	0	0	0	1	7.6	7.6	7.6	16.564	144	6.2275	0	0	0	7.6	13755000	0	0	0	13755000
C9J8S2;Q99969	C9J8S2;Q99969	Retinoic acid receptor responder protein 2	RARRES2	tr|C9J8S2|C9J8S2_HUMAN Retinoic acid receptor responder protein 2 (Fragment) OS=Homo sapiens OX=9606 GN=RARRES2 PE=1 SV=1;sp|Q99969|RARR2_HUMAN Retinoic acid receptor responder protein 2 OS=Homo sapiens OX=9606 GN=RARRES2 PE=1 SV=1	2	1	1	0	0	1	1	0	0	1	1	6.9	6.9	6.9	17.813	159	6.2045	0	0	6.9	6.9	21544000	0	0	13783000	7760600
C9J9K3;A0A0C4DG17;P08865;F8WD59	C9J9K3;A0A0C4DG17;P08865;F8WD59	40S ribosomal protein SA	RPSA	tr|C9J9K3|C9J9K3_HUMAN 40S ribosomal protein SA (Fragment) OS=Homo sapiens OX=9606 GN=RPSA PE=1 SV=8;tr|A0A0C4DG17|A0A0C4DG17_HUMAN 40S ribosomal protein SA OS=Homo sapiens OX=9606 GN=RPSA PE=1 SV=1;sp|P08865|RSSA_HUMAN 40S ribosomal protein SA OS=Homo sap	4	6	6	0	0	3	5	0	0	3	5	30	30	30	29.404	263	162.63	0	0	19.8	24.7	496060000	0	0	165480000	330570000
C9JA28;Q9UNL2	C9JA28;Q9UNL2	Translocon-associated protein subunit gamma	SSR3	tr|C9JA28|C9JA28_HUMAN Translocon-associated protein subunit gamma OS=Homo sapiens OX=9606 GN=SSR3 PE=1 SV=1;sp|Q9UNL2|SSRG_HUMAN Translocon-associated protein subunit gamma OS=Homo sapiens OX=9606 GN=SSR3 PE=1 SV=1	2	1	1	0	0	1	1	0	0	1	1	8	8	8	20.161	174	6.3596	0	0	8	8	76002000	0	0	26983000	49019000
C9JHK9;C9JZV3;Q9UG63	C9JHK9;C9JZV3;Q9UG63	ATP-binding cassette sub-family F member 2	ABCF2	tr|C9JHK9|C9JHK9_HUMAN ATP-binding cassette sub-family F member 2 (Fragment) OS=Homo sapiens OX=9606 GN=ABCF2 PE=1 SV=1;tr|C9JZV3|C9JZV3_HUMAN ATP-binding cassette sub-family F member 2 (Fragment) OS=Homo sapiens OX=9606 GN=ABCF2 PE=1 SV=8;sp|Q9UG63|ABCF2_	3	2	2	0	0	0	2	0	0	0	2	11.2	11.2	11.2	26.93	240	16.148	0	0	0	11.2	44234000	0	0	0	44234000
C9JIS2;E5RHA1;C9J088;C9JFL8;C9JTY6;J3KR72;P49848	C9JIS2;E5RHA1;C9J088;C9JFL8;C9JTY6;J3KR72;P49848	Transcription initiation factor TFIID subunit 6	TAF6	tr|C9JIS2|C9JIS2_HUMAN Transcription initiation factor TFIID subunit 6 (Fragment) OS=Homo sapiens OX=9606 GN=TAF6 PE=1 SV=1;tr|E5RHA1|E5RHA1_HUMAN Transcription initiation factor TFIID subunit 6 (Fragment) OS=Homo sapiens OX=9606 GN=TAF6 PE=1 SV=1;tr|C9J08	7	1	1	0	1	0	0	0	1	0	0	10.4	10.4	10.4	15.298	134	6.3988	0	10.4	0	0	5530400	0	5530400	0	0
C9JJT5;C9JU26;G3V325;P56134	C9JJT5;C9JU26;G3V325;P56134	ATP synthase subunit f, mitochondrial	ATP5J2-PTCD1;ATP5J2	tr|C9JJT5|C9JJT5_HUMAN ATP5MF-PTCD1 readthrough OS=Homo sapiens OX=9606 GN=ATP5MF-PTCD1 PE=4 SV=2;tr|C9JU26|C9JU26_HUMAN ATP synthase subunit f, mitochondrial OS=Homo sapiens OX=9606 GN=ATP5MF PE=1 SV=1;tr|G3V325|G3V325_HUMAN ATP5MF-PTCD1 readthrough OS=Ho	4	1	1	0	0	0	1	0	0	0	1	20.4	20.4	20.4	5.9149	54	6.502	0	0	0	20.4	19828000	0	0	0	19828000
C9JLI6;H0YMV8;Q71UM5	C9JLI6;H0YMV8;Q71UM5	40S ribosomal protein S27;40S ribosomal protein S27-like	RPS27L	tr|C9JLI6|C9JLI6_HUMAN 40S ribosomal protein S27 OS=Homo sapiens OX=9606 GN=RPS27L PE=1 SV=1;tr|H0YMV8|H0YMV8_HUMAN 40S ribosomal protein S27 OS=Homo sapiens OX=9606 GN=RPS27L PE=1 SV=1;sp|Q71UM5|RS27L_HUMAN 40S ribosomal protein S27-like OS=Homo sapiens O	3	2	1	0	0	1	2	0	0	1	1	24.7	24.7	11.3	10.886	97	13.89	0	0	11.3	24.7	109320000	0	0	0	109320000
C9JLN6;C9JM09;C9JT45;C9J057;F8WEJ5;P08243	C9JLN6;C9JM09;C9JT45;C9J057;F8WEJ5;P08243	Asparagine synthetase [glutamine-hydrolyzing]	ASNS	tr|C9JLN6|C9JLN6_HUMAN Asparagine synthetase [glutamine-hydrolyzing] (Fragment) OS=Homo sapiens OX=9606 GN=ASNS PE=1 SV=1;tr|C9JM09|C9JM09_HUMAN Asparagine synthetase [glutamine-hydrolyzing] (Fragment) OS=Homo sapiens OX=9606 GN=ASNS PE=1 SV=8;tr|C9JT45|C9	6	1	1	0	0	1	1	0	0	1	1	22.2	22.2	22.2	7.4677	63	7.9845	0	0	22.2	22.2	24154000	0	0	9612000	14542000
C9JLU1;P52434	C9JLU1;P52434	DNA-directed RNA polymerases I, II, and III subunit RPABC3	POLR2H	tr|C9JLU1|C9JLU1_HUMAN DNA-directed RNA polymerases I, II, and III subunit RPABC3 (Fragment) OS=Homo sapiens OX=9606 GN=POLR2H PE=1 SV=8;sp|P52434|RPAB3_HUMAN DNA-directed RNA polymerases I, II, and III subunit RPABC3 OS=Homo sapiens OX=9606 GN=POLR2H PE=1	2	1	1	0	0	1	0	0	0	1	0	8.8	8.8	8.8	16.925	148	6.9676	0	0	8.8	0	9252400	0	0	9252400	0
C9JQD1;P35557	C9JQD1;P35557	Hexokinase;Glucokinase	GCK	tr|C9JQD1|C9JQD1_HUMAN Phosphotransferase OS=Homo sapiens OX=9606 GN=GCK PE=1 SV=1;sp|P35557|HXK4_HUMAN Glucokinase OS=Homo sapiens OX=9606 GN=GCK PE=1 SV=1	2	1	1	0	1	0	0	0	1	0	0	2.7	2.7	2.7	50.136	448	-2	0	2.7	0	0	235390000	0	235390000	0	0
C9JRD2;C9J2C4;C9JXB9;A0A0J9YX62;Q8NHS0;P25686;O75190	C9JRD2;C9J2C4;C9JXB9;A0A0J9YX62;Q8NHS0;P25686;O75190	DnaJ homolog subfamily B member 8;DnaJ homolog subfamily B member 2;DnaJ homolog subfamily B member 6	DNAJB2;DNAJB6;DNAJB8	tr|C9JRD2|C9JRD2_HUMAN DnaJ homolog subfamily B member 2 (Fragment) OS=Homo sapiens OX=9606 GN=DNAJB2 PE=1 SV=1;tr|C9J2C4|C9J2C4_HUMAN DnaJ homolog subfamily B member 6 (Fragment) OS=Homo sapiens OX=9606 GN=DNAJB6 PE=1 SV=1;tr|C9JXB9|C9JXB9_HUMAN DnaJ homo	7	1	1	0	0	0	1	0	0	0	1	4.4	4.4	4.4	25.411	228	6.2133	0	0	0	4.4	14444000	0	0	0	14444000
C9JU35;Q9NPL8	C9JU35;Q9NPL8	Complex I assembly factor TIMMDC1, mitochondrial	TIMMDC1	tr|C9JU35|C9JU35_HUMAN Complex I assembly factor TIMMDC1, mitochondrial OS=Homo sapiens OX=9606 GN=TIMMDC1 PE=1 SV=1;sp|Q9NPL8|TIDC1_HUMAN Complex I assembly factor TIMMDC1, mitochondrial OS=Homo sapiens OX=9606 GN=TIMMDC1 PE=1 SV=2	2	1	1	0	0	0	1	0	0	0	1	9.9	9.9	9.9	17.459	151	6.1951	0	0	0	9.9	0	0	0	0	0
C9JZ20;E7ESE2;E9PCW0;C9JW96;P35232	C9JZ20;E7ESE2;E9PCW0;C9JW96;P35232	Prohibitin	PHB	tr|C9JZ20|C9JZ20_HUMAN Prohibitin (Fragment) OS=Homo sapiens OX=9606 GN=PHB PE=1 SV=1;tr|E7ESE2|E7ESE2_HUMAN Prohibitin (Fragment) OS=Homo sapiens OX=9606 GN=PHB PE=1 SV=2;tr|E9PCW0|E9PCW0_HUMAN Prohibitin (Fragment) OS=Homo sapiens OX=9606 GN=PHB PE=1 SV=	5	1	1	1	0	0	0	1	0	0	0	5	5	5	22.27	201	5.8551	5	0	0	0	10935000	10935000	0	0	0
C9JZR2;O60716	C9JZR2;O60716	Catenin delta-1	CTNND1	tr|C9JZR2|C9JZR2_HUMAN Catenin delta-1 OS=Homo sapiens OX=9606 GN=CTNND1 PE=1 SV=2;sp|O60716|CTND1_HUMAN Catenin delta-1 OS=Homo sapiens OX=9606 GN=CTNND1 PE=1 SV=1	2	2	2	0	0	0	2	0	0	0	2	2.9	2.9	2.9	104.85	938	12.002	0	0	0	2.9	21339000	0	0	0	21339000
C9K0E8;A8MPP1;Q92771;Q96FC9	C9K0E8;A8MPP1;Q92771;Q96FC9	Putative ATP-dependent RNA helicase DDX11-like protein 8;Putative ATP-dependent RNA helicase DDX12;Probable ATP-dependent RNA helicase DDX11	DDX11;DDX11L8;DDX12P	tr|C9K0E8|C9K0E8_HUMAN ATP-dependent DNA helicase DDX11 (Fragment) OS=Homo sapiens OX=9606 GN=DDX11 PE=1 SV=2;sp|A8MPP1|D11L8_HUMAN Putative ATP-dependent RNA helicase DDX11-like protein 8 OS=Homo sapiens OX=9606 GN=DDX11L8 PE=1 SV=1;sp|Q92771|DDX12_HUMAN	4	1	1	1	1	0	0	1	1	0	0	3	3	3	34.648	302	5.8344	3	3	0	0	0	0	0	0	0
D6R9I9;P61221;H0Y990;D6RGF4	D6R9I9;P61221	ATP-binding cassette sub-family E member 1	ABCE1	tr|D6R9I9|D6R9I9_HUMAN ATP-binding cassette sub-family E member 1 OS=Homo sapiens OX=9606 GN=ABCE1 PE=1 SV=1;sp|P61221|ABCE1_HUMAN ATP-binding cassette sub-family E member 1 OS=Homo sapiens OX=9606 GN=ABCE1 PE=1 SV=1	4	3	3	0	0	1	3	0	0	1	3	7.8	7.8	7.8	47.037	421	27.31	0	0	2.9	7.8	119030000	0	0	17398000	101630000
D6RAA6;P57088;H0Y8N0;J3KN43;D6RBY2	D6RAA6;P57088;H0Y8N0	Transmembrane protein 33	TMEM33	tr|D6RAA6|D6RAA6_HUMAN Transmembrane protein 33 (Fragment) OS=Homo sapiens OX=9606 GN=TMEM33 PE=1 SV=1;sp|P57088|TMM33_HUMAN Transmembrane protein 33 OS=Homo sapiens OX=9606 GN=TMEM33 PE=1 SV=2;tr|H0Y8N0|H0Y8N0_HUMAN Transmembrane protein 33 (Fragment) OS=	5	4	4	0	0	1	4	0	0	1	4	18	18	18	25.223	222	31.271	0	0	4.1	18	176480000	0	0	11446000	165030000
D6RAC2;D6REE5;P63244;H0YAF8;H0YAM7;J3KPE3;H0Y8W2;H0Y9P0;D6RF23;D6RFX4;D6R9Z1;D6R9L0;D6RGK8;D6RHJ5;D6R909;H0Y8R5;D6RAU2;E9PD14;D6RBD0;D6RFZ9	D6RAC2;D6REE5;P63244;H0YAF8;H0YAM7;J3KPE3;H0Y8W2;H0Y9P0;D6RF23;D6RFX4;D6R9Z1;D6R9L0	Guanine nucleotide-binding protein subunit beta-2-like 1;Guanine nucleotide-binding protein subunit beta-2-like 1, N-terminally processed	GNB2L1	tr|D6RAC2|D6RAC2_HUMAN Receptor of-activated protein C kinase 1 OS=Homo sapiens OX=9606 GN=RACK1 PE=1 SV=1;tr|D6REE5|D6REE5_HUMAN Receptor of-activated protein C kinase 1 (Fragment) OS=Homo sapiens OX=9606 GN=RACK1 PE=1 SV=1;sp|P63244|RACK1_HUMAN Receptor	20	4	3	0	0	2	4	0	0	1	3	14.5	14.5	10.8	29.75	269	53.568	0	0	9.7	14.5	824840000	0	0	320120000	504720000
D6RAN4;P32969;E7ESE0;A0A2R8Y5Y7;H0Y9R4;H0Y9V9	D6RAN4;P32969;E7ESE0;A0A2R8Y5Y7	60S ribosomal protein L9	RPL9	tr|D6RAN4|D6RAN4_HUMAN 60S ribosomal protein L9 (Fragment) OS=Homo sapiens OX=9606 GN=RPL9 PE=1 SV=8;sp|P32969|RL9_HUMAN 60S ribosomal protein L9 OS=Homo sapiens OX=9606 GN=RPL9 PE=1 SV=1;tr|E7ESE0|E7ESE0_HUMAN 60S ribosomal protein L9 (Fragment) OS=Homo s	6	3	3	0	0	1	3	0	0	1	3	23.8	23.8	23.8	20.775	181	21.201	0	0	7.7	23.8	60885000	0	0	25723000	35162000
D6RAQ8;D6RAU8;D6RB85;D6RDP7;H0Y9Q7;P27824;D6RHJ3;D6RD16	D6RAQ8;D6RAU8;D6RB85;D6RDP7;H0Y9Q7;P27824;D6RHJ3;D6RD16	Calnexin	CANX	tr|D6RAQ8|D6RAQ8_HUMAN Calnexin (Fragment) OS=Homo sapiens OX=9606 GN=CANX PE=1 SV=1;tr|D6RAU8|D6RAU8_HUMAN Calnexin (Fragment) OS=Homo sapiens OX=9606 GN=CANX PE=1 SV=1;tr|D6RB85|D6RB85_HUMAN Calnexin (Fragment) OS=Homo sapiens OX=9606 GN=CANX PE=1 SV=1;t	8	2	2	0	0	1	2	0	0	1	2	24.3	24.3	24.3	11.859	107	11.883	0	0	9.3	24.3	34502000	0	0	4879100	29623000
D6RED7;D6RAS7;H0Y8L7;D6RB09;E9PFI5;D6RG13;D6RAT0;P61247;D6RGE0;D6R9B6;H0Y9Y4	D6RED7;D6RAS7;H0Y8L7;D6RB09;E9PFI5;D6RG13;D6RAT0;P61247;D6RGE0;D6R9B6;H0Y9Y4	40S ribosomal protein S3a	RPS3A	tr|D6RED7|D6RED7_HUMAN 40S ribosomal protein S3a (Fragment) OS=Homo sapiens OX=9606 GN=RPS3A PE=1 SV=1;tr|D6RAS7|D6RAS7_HUMAN 40S ribosomal protein S3a (Fragment) OS=Homo sapiens OX=9606 GN=RPS3A PE=1 SV=1;tr|H0Y8L7|H0Y8L7_HUMAN 40S ribosomal protein S3a (	11	2	2	1	0	1	2	1	0	1	2	16.8	16.8	16.8	11.572	101	12.425	7.9	0	8.9	16.8	133040000	8887900	0	53478000	70670000
E5RFR9;Q00005;P63151;Q66LE6	E5RFR9;Q00005;P63151;Q66LE6	Serine/threonine-protein phosphatase 2A 55 kDa regulatory subunit B beta isoform;Serine/threonine-protein phosphatase 2A 55 kDa regulatory subunit B alpha isoform;Serine/threonine-protein phosphatase 2A 55 kDa regulatory subunit B delta isoform	PPP2R2A;PPP2R2B;PPP2R2D	tr|E5RFR9|E5RFR9_HUMAN Serine/threonine-protein phosphatase 2A 55 kDa regulatory subunit B alpha isoform (Fragment) OS=Homo sapiens OX=9606 GN=PPP2R2A PE=1 SV=1;sp|Q00005|2ABB_HUMAN Serine/threonine-protein phosphatase 2A 55 kDa regulatory subunit B beta i	4	1	1	0	0	1	0	0	0	1	0	7.1	7.1	7.1	23.007	197	6.0678	0	0	7.1	0	30272000	0	0	30272000	0
E5RH09;E5RJM9;P54136	E5RH09;E5RJM9;P54136	Arginine--tRNA ligase, cytoplasmic	RARS	tr|E5RH09|E5RH09_HUMAN Arginine--tRNA ligase, cytoplasmic OS=Homo sapiens OX=9606 GN=RARS PE=1 SV=1;tr|E5RJM9|E5RJM9_HUMAN Arginine--tRNA ligase, cytoplasmic OS=Homo sapiens OX=9606 GN=RARS PE=1 SV=1;sp|P54136|SYRC_HUMAN Arginine--tRNA ligase, cytoplasmic	3	1	1	0	0	1	1	0	0	1	1	8	8	8	12.729	113	6.1374	0	0	8	8	41518000	0	0	13537000	27980000
E5RJD2;E5RJG7;E5RFV2;Q16698	E5RJD2;E5RJG7;E5RFV2;Q16698	2,4-dienoyl-CoA reductase, mitochondrial	DECR1	tr|E5RJD2|E5RJD2_HUMAN 2,4-dienoyl-CoA reductase, mitochondrial (Fragment) OS=Homo sapiens OX=9606 GN=DECR1 PE=1 SV=1;tr|E5RJG7|E5RJG7_HUMAN 2,4-dienoyl-CoA reductase, mitochondrial (Fragment) OS=Homo sapiens OX=9606 GN=DECR1 PE=1 SV=1;tr|E5RFV2|E5RFV2_HUM	4	1	1	0	0	1	0	0	0	1	0	8.6	8.6	8.6	15.898	151	6.9676	0	0	8.6	0	8147400	0	0	8147400	0
E5RJH0;Q93088	E5RJH0;Q93088	Betaine--homocysteine S-methyltransferase 1	BHMT	tr|E5RJH0|E5RJH0_HUMAN Betaine--homocysteine S-methyltransferase 1 OS=Homo sapiens OX=9606 GN=BHMT PE=1 SV=1;sp|Q93088|BHMT1_HUMAN Betaine--homocysteine S-methyltransferase 1 OS=Homo sapiens OX=9606 GN=BHMT PE=1 SV=2	2	1	1	1	1	0	0	1	1	0	0	6.3	6.3	6.3	28.206	253	6.9411	6.3	6.3	0	0	9957800	4816700	5141000	0	0
E5RJZ5;E7ERK6;E7ETB4;H0YLK8;P10909	E5RJZ5;E7ERK6;E7ETB4;H0YLK8;P10909	Clusterin;Clusterin beta chain;Clusterin alpha chain	CLU	tr|E5RJZ5|E5RJZ5_HUMAN Clusterin (Fragment) OS=Homo sapiens OX=9606 GN=CLU PE=1 SV=1;tr|E7ERK6|E7ERK6_HUMAN Clusterin (Fragment) OS=Homo sapiens OX=9606 GN=CLU PE=1 SV=1;tr|E7ETB4|E7ETB4_HUMAN Clusterin (Fragment) OS=Homo sapiens OX=9606 GN=CLU PE=1 SV=1;t	5	1	1	0	0	1	1	0	0	1	1	5.8	5.8	5.8	15.777	139	6.1623	0	0	5.8	5.8	964720000	0	0	421500000	543220000
E7EM57;E7EUI8;P11413;E9PD92	E7EM57;E7EUI8;P11413;E9PD92	Glucose-6-phosphate 1-dehydrogenase	G6PD	tr|E7EM57|E7EM57_HUMAN Glucose-6-phosphate 1-dehydrogenase (Fragment) OS=Homo sapiens OX=9606 GN=G6PD PE=1 SV=1;tr|E7EUI8|E7EUI8_HUMAN Glucose-6-phosphate 1-dehydrogenase (Fragment) OS=Homo sapiens OX=9606 GN=G6PD PE=1 SV=8;sp|P11413|G6PD_HUMAN Glucose-6-p	4	2	2	0	0	2	2	0	0	2	2	8.4	8.4	8.4	36.542	320	12.296	0	0	8.4	8.4	81422000	0	0	44954000	36468000
E7ENZ3;B7ZAR1;E9PCA1;P48643	E7ENZ3;B7ZAR1;E9PCA1;P48643	T-complex protein 1 subunit epsilon	CCT5	tr|E7ENZ3|E7ENZ3_HUMAN T-complex protein 1 subunit epsilon OS=Homo sapiens OX=9606 GN=CCT5 PE=1 SV=1;tr|B7ZAR1|B7ZAR1_HUMAN T-complex protein 1 subunit epsilon OS=Homo sapiens OX=9606 GN=CCT5 PE=1 SV=1;tr|E9PCA1|E9PCA1_HUMAN T-complex protein 1 subunit eps	4	1	1	0	0	1	1	0	0	1	1	3.5	3.5	3.5	53.848	486	11.577	0	0	3.5	3.5	28845000	0	0	14761000	14084000
E7EPB3;P50914	E7EPB3;P50914	60S ribosomal protein L14	RPL14	tr|E7EPB3|E7EPB3_HUMAN 60S ribosomal protein L14 OS=Homo sapiens OX=9606 GN=RPL14 PE=1 SV=1;sp|P50914|RL14_HUMAN 60S ribosomal protein L14 OS=Homo sapiens OX=9606 GN=RPL14 PE=1 SV=4	2	1	1	1	0	0	0	1	0	0	0	9.7	9.7	9.7	14.558	124	7.0704	9.7	0	0	0	15404000	15404000	0	0	0
E7ERY9;A0A2R8Y4R4;H0Y7S3;A0A2U3U055;A0A2U3TZI3;Q16720;P20020;P23634;Q01814	E7ERY9;A0A2R8Y4R4;H0Y7S3;A0A2U3U055;A0A2U3TZI3;Q16720;P20020;P23634;Q01814	Calcium-transporting ATPase;Plasma membrane calcium-transporting ATPase 3;Plasma membrane calcium-transporting ATPase 1;Plasma membrane calcium-transporting ATPase 4;Plasma membrane calcium-transporting ATPase 2	ATP2B1;ATP2B2;ATP2B3;ATP2B4	tr|E7ERY9|E7ERY9_HUMAN Calcium-transporting ATPase OS=Homo sapiens OX=9606 GN=ATP2B1 PE=1 SV=2;tr|A0A2R8Y4R4|A0A2R8Y4R4_HUMAN Plasma membrane calcium-transporting ATPase 2 (Fragment) OS=Homo sapiens OX=9606 GN=ATP2B2 PE=1 SV=1;tr|H0Y7S3|H0Y7S3_HUMAN Plasma	9	1	1	0	0	0	1	0	0	0	1	1.1	1.1	1.1	106.86	963	6.0412	0	0	0	1.1	9593500	0	0	0	9593500
E7ETF9;Q9BV73	E7ETF9;Q9BV73	Centrosome-associated protein CEP250	CEP250	tr|E7ETF9|E7ETF9_HUMAN Centrosome-associated protein CEP250 (Fragment) OS=Homo sapiens OX=9606 GN=CEP250 PE=1 SV=1;sp|Q9BV73|CP250_HUMAN Centrosome-associated protein CEP250 OS=Homo sapiens OX=9606 GN=CEP250 PE=1 SV=2	2	1	1	0	1	0	0	0	1	0	0	2.2	2.2	2.2	78.571	684	5.661	0	2.2	0	0	42230000	0	42230000	0	0
E7ETU9;O00469	E7ETU9;O00469	Procollagen-lysine,2-oxoglutarate 5-dioxygenase 2	PLOD2	tr|E7ETU9|E7ETU9_HUMAN Procollagen-lysine,2-oxoglutarate 5-dioxygenase 2 OS=Homo sapiens OX=9606 GN=PLOD2 PE=1 SV=1;sp|O00469|PLOD2_HUMAN Procollagen-lysine,2-oxoglutarate 5-dioxygenase 2 OS=Homo sapiens OX=9606 GN=PLOD2 PE=1 SV=2	2	1	1	0	0	0	1	0	0	0	1	2.3	2.3	2.3	81.169	703	6.0156	0	0	0	2.3	0	0	0	0	0
E7EX53;A0A2R8Y738;A0A2R8YEM3;E7EQV9;P61313	E7EX53;A0A2R8Y738;A0A2R8YEM3;E7EQV9;P61313	Ribosomal protein L15;60S ribosomal protein L15	RPL15	tr|E7EX53|E7EX53_HUMAN Ribosomal protein L15 (Fragment) OS=Homo sapiens OX=9606 GN=RPL15 PE=1 SV=1;tr|A0A2R8Y738|A0A2R8Y738_HUMAN Ribosomal protein L15 (Fragment) OS=Homo sapiens OX=9606 GN=RPL15 PE=1 SV=1;tr|A0A2R8YEM3|A0A2R8YEM3_HUMAN Ribosomal protein L	5	1	1	1	0	0	0	1	0	0	0	6.8	6.8	6.8	15.722	133	6.1047	6.8	0	0	0	0	0	0	0	0
E7EX73;E9PGM1;E7EUU4;Q04637;H7C044;C9J6B6;C9J2Z7;C9K073;C9JF13	E7EX73;E9PGM1;E7EUU4;Q04637;H7C044;C9J6B6;C9J2Z7;C9K073;C9JF13	Eukaryotic translation initiation factor 4 gamma 1	EIF4G1	tr|E7EX73|E7EX73_HUMAN Eukaryotic translation initiation factor 4 gamma 1 OS=Homo sapiens OX=9606 GN=EIF4G1 PE=1 SV=1;tr|E9PGM1|E9PGM1_HUMAN Eukaryotic translation initiation factor 4 gamma 1 OS=Homo sapiens OX=9606 GN=EIF4G1 PE=1 SV=1;tr|E7EUU4|E7EUU4_HUM	9	2	2	0	0	0	2	0	0	0	2	1.6	1.6	1.6	158.64	1436	11.585	0	0	0	1.6	6262500	0	0	0	6262500
E9PB61;Q86V81	E9PB61;Q86V81	THO complex subunit 4	ALYREF	tr|E9PB61|E9PB61_HUMAN THO complex subunit 4 OS=Homo sapiens OX=9606 GN=ALYREF PE=1 SV=1;sp|Q86V81|THOC4_HUMAN THO complex subunit 4 OS=Homo sapiens OX=9606 GN=ALYREF PE=1 SV=3	2	1	1	1	1	0	0	1	1	0	0	3.8	3.8	3.8	27.557	264	6.1545	3.8	3.8	0	0	28115000	8193800	19921000	0	0
E9PBK2;E9PEK3;Q92540	E9PBK2;E9PEK3;Q92540	Protein SMG7	SMG7	tr|E9PBK2|E9PBK2_HUMAN Protein SMG7 OS=Homo sapiens OX=9606 GN=SMG7 PE=1 SV=1;tr|E9PEK3|E9PEK3_HUMAN Protein SMG7 OS=Homo sapiens OX=9606 GN=SMG7 PE=1 SV=1;sp|Q92540|SMG7_HUMAN Protein SMG7 OS=Homo sapiens OX=9606 GN=SMG7 PE=1 SV=2	3	1	1	0	0	1	0	0	0	1	0	12.3	12.3	12.3	8.2684	73	5.733	0	0	12.3	0	23253000	0	0	23253000	0
E9PCX7;Q13423	E9PCX7;Q13423	NAD(P) transhydrogenase, mitochondrial	NNT	tr|E9PCX7|E9PCX7_HUMAN NAD(P) transhydrogenase, mitochondrial OS=Homo sapiens OX=9606 GN=NNT PE=1 SV=1;sp|Q13423|NNTM_HUMAN NAD(P) transhydrogenase, mitochondrial OS=Homo sapiens OX=9606 GN=NNT PE=1 SV=3	2	1	1	0	0	1	0	0	0	1	0	1.4	1.4	1.4	99.728	955	6.4891	0	0	1.4	0	10749000	0	0	10749000	0
E9PCY7;G8JLB6;P55795;P31943;E5RGH4;E7EQJ0;D6RAM1;H0YAQ2;E5RGV0;D6R9T0;D6RFM3;D6RIT2;D6RIU0;D6RDU3;D6RJ04;D6RIH9;H0YBG7;H0YBD7;D6RBM0;H0YB39;P52597	E9PCY7;G8JLB6;P55795;P31943;E5RGH4;E7EQJ0;D6RAM1;H0YAQ2;E5RGV0;D6R9T0;D6RFM3;D6RIT2;D6RIU0;D6RDU3;D6RJ04;D6RIH9;H0YBG7;H0YBD7;D6RBM0;H0YB39;P52597	Heterogeneous nuclear ribonucleoprotein H2;Heterogeneous nuclear ribonucleoprotein H;Heterogeneous nuclear ribonucleoprotein H, N-terminally processed;Heterogeneous nuclear ribonucleoprotein F;Heterogeneous nuclear ribonucleoprotein F, N-terminally processed	HNRNPH1;HNRNPH2;HNRNPF	tr|E9PCY7|E9PCY7_HUMAN Heterogeneous nuclear ribonucleoprotein H OS=Homo sapiens OX=9606 GN=HNRNPH1 PE=1 SV=1;tr|G8JLB6|G8JLB6_HUMAN Heterogeneous nuclear ribonucleoprotein H OS=Homo sapiens OX=9606 GN=HNRNPH1 PE=1 SV=1;sp|P55795|HNRH2_HUMAN Heterogeneous	21	2	2	0	0	2	2	0	0	2	2	6.1	6.1	6.1	47.087	429	26.794	0	0	6.1	6.1	405250000	0	0	179010000	226250000
E9PE96;Q9Y6V0	E9PE96;Q9Y6V0	Protein piccolo	PCLO	tr|E9PE96|E9PE96_HUMAN Protein piccolo OS=Homo sapiens OX=9606 GN=PCLO PE=1 SV=1;sp|Q9Y6V0|PCLO_HUMAN Protein piccolo OS=Homo sapiens OX=9606 GN=PCLO PE=1 SV=5	2	1	1	0	1	0	0	0	1	0	0	1.1	1.1	1.1	136.39	1217	-2	0	1.1	0	0	11670000	0	11670000	0	0
E9PFH4;C9J7E5;Q9Y5L0	E9PFH4;C9J7E5;Q9Y5L0	Transportin-3	TNPO3	tr|E9PFH4|E9PFH4_HUMAN Transportin-3 OS=Homo sapiens OX=9606 GN=TNPO3 PE=1 SV=1;tr|C9J7E5|C9J7E5_HUMAN Transportin-3 OS=Homo sapiens OX=9606 GN=TNPO3 PE=1 SV=1;sp|Q9Y5L0|TNPO3_HUMAN Transportin-3 OS=Homo sapiens OX=9606 GN=TNPO3 PE=1 SV=3	3	1	1	0	0	1	1	0	0	1	1	1.2	1.2	1.2	96.669	857	7.0359	0	0	1.2	1.2	17805000	0	0	6778500	11026000
E9PIF4;Q99519	E9PIF4;Q99519	Sialidase-1	NEU1	tr|E9PIF4|E9PIF4_HUMAN Sialidase-1 OS=Homo sapiens OX=9606 GN=NEU1 PE=1 SV=1;sp|Q99519|NEUR1_HUMAN Sialidase-1 OS=Homo sapiens OX=9606 GN=NEU1 PE=1 SV=1	2	1	1	0	0	1	1	0	0	1	1	3.4	3.4	3.4	29	267	6.4869	0	0	3.4	3.4	41482000	0	0	24472000	17011000
E9PJD9;E9PLL6;E9PLX7;P46776	E9PJD9;E9PLL6;E9PLX7;P46776	60S ribosomal protein L27a	RPL27A	tr|E9PJD9|E9PJD9_HUMAN 60S ribosomal protein L27a OS=Homo sapiens OX=9606 GN=RPL27A PE=1 SV=1;tr|E9PLL6|E9PLL6_HUMAN 60S ribosomal protein L27a OS=Homo sapiens OX=9606 GN=RPL27A PE=1 SV=1;tr|E9PLX7|E9PLX7_HUMAN 60S ribosomal protein L27a OS=Homo sapiens OX	4	1	1	1	1	0	0	1	1	0	0	12.1	12.1	12.1	10.127	91	6.3986	12.1	12.1	0	0	86279000	40573000	45706000	0	0
E9PK06;E9PPR1;E9PL12;E9PL71;E9PQ49;E9PI39;E9PQZ1;E9PK01;A0A087X1X7;E9PRY8;P29692	E9PK06;E9PPR1;E9PL12;E9PL71;E9PQ49;E9PI39;E9PQZ1;E9PK01;A0A087X1X7;E9PRY8;P29692	Elongation factor 1-delta	EEF1D	tr|E9PK06|E9PK06_HUMAN Elongation factor 1-delta (Fragment) OS=Homo sapiens OX=9606 GN=EEF1D PE=1 SV=8;tr|E9PPR1|E9PPR1_HUMAN Elongation factor 1-delta (Fragment) OS=Homo sapiens OX=9606 GN=EEF1D PE=1 SV=1;tr|E9PL12|E9PL12_HUMAN Elongation factor 1-delta (	11	1	1	0	0	1	0	0	0	1	0	9.4	9.4	9.4	15.214	139	7.0881	0	0	9.4	0	28450000	0	0	28450000	0
E9PK85;P62070	E9PK85;P62070	Ras-related protein R-Ras2	RRAS2	tr|E9PK85|E9PK85_HUMAN Ras-related protein R-Ras2 (Fragment) OS=Homo sapiens OX=9606 GN=RRAS2 PE=1 SV=1;sp|P62070|RRAS2_HUMAN Ras-related protein R-Ras2 OS=Homo sapiens OX=9606 GN=RRAS2 PE=1 SV=1	2	1	1	0	0	0	1	0	0	0	1	7.2	7.2	7.2	19.569	166	7.8608	0	0	0	7.2	17810000	0	0	0	17810000
E9PKE3;P11142;E9PN89;P54652;E9PI65;E9PLF4;A8K7Q2;E9PNE6;E9PM13;E9PQQ4;E9PQK7;E9PK54;E9PS65	E9PKE3;P11142;E9PN89;P54652	Heat shock cognate 71 kDa protein;Heat shock-related 70 kDa protein 2	HSPA8;HSPA2	tr|E9PKE3|E9PKE3_HUMAN Heat shock cognate 71 kDa protein OS=Homo sapiens OX=9606 GN=HSPA8 PE=1 SV=1;sp|P11142|HSP7C_HUMAN Heat shock cognate 71 kDa protein OS=Homo sapiens OX=9606 GN=HSPA8 PE=1 SV=1;tr|E9PN89|E9PN89_HUMAN Heat shock cognate 71 kDa protein	13	5	4	0	0	4	4	0	0	3	4	10.8	8.3	8.3	68.805	627	257.45	0	0	8.6	8.3	475560000	0	0	196190000	279370000
E9PKH2;P50454	E9PKH2;P50454	Serpin H1	SERPINH1	tr|E9PKH2|E9PKH2_HUMAN Serpin H1 OS=Homo sapiens OX=9606 GN=SERPINH1 PE=1 SV=1;sp|P50454|SERPH_HUMAN Serpin H1 OS=Homo sapiens OX=9606 GN=SERPINH1 PE=1 SV=2	2	1	1	0	0	1	0	0	0	1	0	5.5	5.5	5.5	23.092	201	6.5312	0	0	5.5	0	39556000	0	0	39556000	0
E9PKZ0;P62917;E9PP36;G3V1A1;E9PKU4	E9PKZ0;P62917;E9PP36;G3V1A1;E9PKU4	60S ribosomal protein L8	RPL8	tr|E9PKZ0|E9PKZ0_HUMAN 60S ribosomal protein L8 (Fragment) OS=Homo sapiens OX=9606 GN=RPL8 PE=1 SV=1;sp|P62917|RL8_HUMAN 60S ribosomal protein L8 OS=Homo sapiens OX=9606 GN=RPL8 PE=1 SV=2;tr|E9PP36|E9PP36_HUMAN 60S ribosomal protein L8 OS=Homo sapiens OX=9	5	2	2	0	0	2	1	0	0	2	1	13.2	13.2	13.2	22.389	205	11.737	0	0	13.2	5.4	26324000	0	0	20384000	5940400
E9PMD7;P62136;F5H1L6;F5H037	E9PMD7;P62136	Serine/threonine-protein phosphatase;Serine/threonine-protein phosphatase PP1-alpha catalytic subunit	PPP1CA	tr|E9PMD7|E9PMD7_HUMAN Serine/threonine-protein phosphatase (Fragment) OS=Homo sapiens OX=9606 GN=PPP1CA PE=1 SV=1;sp|P62136|PP1A_HUMAN Serine/threonine-protein phosphatase PP1-alpha catalytic subunit OS=Homo sapiens OX=9606 GN=PPP1CA PE=1 SV=1	4	6	2	0	0	3	5	0	0	1	2	24.1	24.1	7.5	28.898	253	60.333	0	0	8.3	24.1	249250000	0	0	59507000	189740000
E9PP73;P53618	E9PP73;P53618	Coatomer subunit beta	COPB1	tr|E9PP73|E9PP73_HUMAN Coatomer subunit beta (Fragment) OS=Homo sapiens OX=9606 GN=COPB1 PE=1 SV=8;sp|P53618|COPB_HUMAN Coatomer subunit beta OS=Homo sapiens OX=9606 GN=COPB1 PE=1 SV=3	2	2	2	0	0	0	2	0	0	0	2	5.2	5.2	5.2	55.438	485	11.837	0	0	0	5.2	8128500	0	0	0	8128500
E9PPC8;E9PK68;H0YB02;G3V111;E7ETC2;Q5F2F8;P48454;Q08209;P16298	E9PPC8;E9PK68;H0YB02;G3V111;E7ETC2;Q5F2F8;P48454;Q08209;P16298	Serine/threonine-protein phosphatase;Serine/threonine-protein phosphatase 2B catalytic subunit gamma isoform;Serine/threonine-protein phosphatase 2B catalytic subunit alpha isoform;Serine/threonine-protein phosphatase 2B catalytic subunit beta isoform	PPP3CA;PPP3CC;PPP3CB	tr|E9PPC8|E9PPC8_HUMAN Serine/threonine-protein phosphatase (Fragment) OS=Homo sapiens OX=9606 GN=PPP3CA PE=1 SV=1;tr|E9PK68|E9PK68_HUMAN Serine/threonine-protein phosphatase (Fragment) OS=Homo sapiens OX=9606 GN=PPP3CA PE=1 SV=1;tr|H0YB02|H0YB02_HUMAN Ser	9	1	1	0	0	0	1	0	0	0	1	7.6	7.6	7.6	15.365	132	6.0007	0	0	0	7.6	12026000	0	0	0	12026000
F2Z2I8;A0A087WYB4;Q9UJZ1	F2Z2I8;A0A087WYB4;Q9UJZ1	Stomatin-like protein 2, mitochondrial	STOML2	tr|F2Z2I8|F2Z2I8_HUMAN Stomatin-like protein 2, mitochondrial OS=Homo sapiens OX=9606 GN=STOML2 PE=1 SV=1;tr|A0A087WYB4|A0A087WYB4_HUMAN Stomatin-like protein 2, mitochondrial OS=Homo sapiens OX=9606 GN=STOML2 PE=1 SV=1;sp|Q9UJZ1|STML2_HUMAN Stomatin-like	3	1	1	0	0	1	0	0	0	1	0	9.9	9.9	9.9	10.645	101	6.2776	0	0	9.9	0	9042200	0	0	9042200	0
F5GWP8;CON__Q04695;CON__Q9QWL7;Q04695;K7ESE1	F5GWP8;CON__Q04695;CON__Q9QWL7;Q04695	Keratin, type I cytoskeletal 17	KRT17	tr|F5GWP8|F5GWP8_HUMAN Keratin, type I cytoskeletal 17 OS=Homo sapiens OX=9606 GN=KRT17 PE=1 SV=2;;;sp|Q04695|K1C17_HUMAN Keratin, type I cytoskeletal 17 OS=Homo sapiens OX=9606 GN=KRT17 PE=1 SV=2	5	9	1	5	7	1	4	0	1	0	0	21.8	5.4	2.6	40.287	349	12.074	13.2	18.6	2.6	8.9	36015000	0	36015000	0	0
F5GXS0;A0A140TA49;A0A140TA44;A0A140TA32;A0A140TA29;A0A0G2JL54;A0A0G2JPR0;P0C0L5;P0C0L4	F5GXS0;A0A140TA49;A0A140TA44;A0A140TA32;A0A140TA29;A0A0G2JL54;A0A0G2JPR0;P0C0L5;P0C0L4	Complement C4-B;Complement C4 beta chain;Complement C4-B alpha chain;C4a anaphylatoxin;C4b-B;C4d-B;Complement C4 gamma chain;Complement C4-A;Complement C4 beta chain;Complement C4-A alpha chain;C4a anaphylatoxin;C4b-A;C4d-A;Complement C4 gamma chain	C4B;C4A	tr|F5GXS0|F5GXS0_HUMAN Complement C4-B OS=Homo sapiens OX=9606 GN=C4B PE=1 SV=1;tr|A0A140TA49|A0A140TA49_HUMAN Complement C4-A OS=Homo sapiens OX=9606 GN=C4A PE=1 SV=1;tr|A0A140TA44|A0A140TA44_HUMAN Complement C4-A OS=Homo sapiens OX=9606 GN=C4A PE=1 SV=1;	9	2	2	0	2	0	0	0	2	0	0	1.4	1.4	1.4	187.67	1698	14.439	0	1.4	0	0	54515000	0	54515000	0	0
F5GY37;J3KPX7;Q99623	F5GY37;J3KPX7;Q99623	Prohibitin-2	PHB2	tr|F5GY37|F5GY37_HUMAN Prohibitin-2 OS=Homo sapiens OX=9606 GN=PHB2 PE=1 SV=1;tr|J3KPX7|J3KPX7_HUMAN Prohibitin-2 OS=Homo sapiens OX=9606 GN=PHB2 PE=1 SV=2;sp|Q99623|PHB2_HUMAN Prohibitin-2 OS=Homo sapiens OX=9606 GN=PHB2 PE=1 SV=2	3	1	1	0	0	0	1	0	0	0	1	4.5	4.5	4.5	29.723	267	6.8284	0	0	0	4.5	14892000	0	0	0	14892000
F5GYE8;Q8N8E3	F5GYE8;Q8N8E3	Centrosomal protein of 112 kDa	CEP112	tr|F5GYE8|F5GYE8_HUMAN Centrosomal protein of 112 kDa OS=Homo sapiens OX=9606 GN=CEP112 PE=1 SV=1;sp|Q8N8E3|CE112_HUMAN Centrosomal protein of 112 kDa OS=Homo sapiens OX=9606 GN=CEP112 PE=1 SV=2	2	1	1	0	1	0	0	0	1	0	0	1	1	1	107.68	913	5.9673	0	1	0	0	20178000	0	20178000	0	0
F5GZQ3;P55084	F5GZQ3;P55084	Trifunctional enzyme subunit beta, mitochondrial;3-ketoacyl-CoA thiolase	HADHB	tr|F5GZQ3|F5GZQ3_HUMAN Trifunctional enzyme subunit beta, mitochondrial OS=Homo sapiens OX=9606 GN=HADHB PE=1 SV=1;sp|P55084|ECHB_HUMAN Trifunctional enzyme subunit beta, mitochondrial OS=Homo sapiens OX=9606 GN=HADHB PE=1 SV=3	2	1	1	0	0	0	1	0	0	0	1	2	2	2	49.597	459	5.8664	0	0	0	2	10234000	0	0	0	10234000
F5H0G0;Q6P2Q0;Q9NP78	F5H0G0;Q6P2Q0;Q9NP78	ATP-binding cassette sub-family B member 9	ABCB9	tr|F5H0G0|F5H0G0_HUMAN ATP-binding cassette sub-family B member 9 OS=Homo sapiens OX=9606 GN=ABCB9 PE=1 SV=1;tr|Q6P2Q0|Q6P2Q0_HUMAN ABCB9 protein OS=Homo sapiens OX=9606 GN=ABCB9 PE=1 SV=1;sp|Q9NP78|ABCB9_HUMAN ATP-binding cassette sub-family B member 9 OS	3	1	1	0	0	1	0	0	0	1	0	3.3	3.3	3.3	30.104	272	5.9667	0	0	3.3	0	515880000	0	0	515880000	0
F5H2F4;P11586;V9GYY3	F5H2F4;P11586	C-1-tetrahydrofolate synthase, cytoplasmic;Methylenetetrahydrofolate dehydrogenase;Methenyltetrahydrofolate cyclohydrolase;Formyltetrahydrofolate synthetase;C-1-tetrahydrofolate synthase, cytoplasmic, N-terminally processed	MTHFD1	tr|F5H2F4|F5H2F4_HUMAN C-1-tetrahydrofolate synthase, cytoplasmic OS=Homo sapiens OX=9606 GN=MTHFD1 PE=1 SV=1;sp|P11586|C1TC_HUMAN C-1-tetrahydrofolate synthase, cytoplasmic OS=Homo sapiens OX=9606 GN=MTHFD1 PE=1 SV=3	3	7	7	0	0	5	6	0	0	5	6	8.7	8.7	8.7	110.61	1020	53.678	0	0	6.6	7.2	392510000	0	0	122400000	270110000
F5H5D3;Q9BQE3;P68363;Q71U36;P0DPH8;P0DPH7;P68366;F8VVB9;F8VQQ4;A0A1W2PQM2;Q6PEY2;C9J2C0;Q9NY65;F8VRZ4;F8VS66;C9JDS9;F8VWV9;F8VX09;C9JEV8;C9JQ00;C9JJQ8;C9JDL2;C9K0S6;F8VRK0;F8VXZ7;F8W0F6;V9GZ17;Q9H853	F5H5D3;Q9BQE3;P68363;Q71U36;P0DPH8;P0DPH7;P68366;F8VVB9;F8VQQ4;A0A1W2PQM2;Q6PEY2;C9J2C0;Q9NY65	Tubulin alpha-1C chain;Tubulin alpha-1B chain;Tubulin alpha-1A chain;Tubulin alpha-4A chain;Tubulin alpha-3E chain;Tubulin alpha-8 chain	TUBA1C;TUBA1B;TUBA1A;TUBA4A;TUBA3E;TUBA8	tr|F5H5D3|F5H5D3_HUMAN Tubulin alpha chain OS=Homo sapiens OX=9606 GN=TUBA1C PE=1 SV=1;sp|Q9BQE3|TBA1C_HUMAN Tubulin alpha-1C chain OS=Homo sapiens OX=9606 GN=TUBA1C PE=1 SV=1;sp|P68363|TBA1B_HUMAN Tubulin alpha-1B chain OS=Homo sapiens OX=9606 GN=TUBA1B P	28	16	15	5	8	15	16	5	7	14	15	38.7	38.7	37	57.73	519	323.31	13.1	18.3	37.4	38.7	53542000000	334740000	596220000	23249000000	29362000000
F5H6E2;O00159	F5H6E2;O00159	Unconventional myosin-Ic	MYO1C	tr|F5H6E2|F5H6E2_HUMAN Unconventional myosin-Ic OS=Homo sapiens OX=9606 GN=MYO1C PE=1 SV=1;sp|O00159|MYO1C_HUMAN Unconventional myosin-Ic OS=Homo sapiens OX=9606 GN=MYO1C PE=1 SV=4	2	5	5	5	0	0	0	5	0	0	0	5.5	5.5	5.5	118.99	1039	35.922	5.5	0	0	0	88249000	88249000	0	0	0
F5H6I7;Q6DD88	F5H6I7;Q6DD88	Atlastin-3	ATL3	tr|F5H6I7|F5H6I7_HUMAN Atlastin-3 OS=Homo sapiens OX=9606 GN=ATL3 PE=1 SV=1;sp|Q6DD88|ATLA3_HUMAN Atlastin-3 OS=Homo sapiens OX=9606 GN=ATL3 PE=1 SV=1	2	1	1	0	0	1	1	0	0	1	1	2.1	2.1	2.1	58.772	523	7.1797	0	0	2.1	2.1	20796000	0	0	7686400	13109000
F5H6X6;E9PKU7;Q14697;E9PNH1	F5H6X6;E9PKU7;Q14697;E9PNH1	Neutral alpha-glucosidase AB	GANAB	tr|F5H6X6|F5H6X6_HUMAN Neutral alpha-glucosidase AB OS=Homo sapiens OX=9606 GN=GANAB PE=1 SV=1;tr|E9PKU7|E9PKU7_HUMAN Neutral alpha-glucosidase AB OS=Homo sapiens OX=9606 GN=GANAB PE=1 SV=1;sp|Q14697|GANAB_HUMAN Neutral alpha-glucosidase AB OS=Homo sapiens	4	2	2	0	0	2	1	0	0	2	1	2.8	2.8	2.8	96.215	847	22.272	0	0	2.8	1.8	15836000	0	0	8122500	7713700
F5H867;F5H0E2;H0YFS2;F5GZS6;J3KPF3;P08195	F5H867;F5H0E2;H0YFS2;F5GZS6;J3KPF3;P08195	4F2 cell-surface antigen heavy chain	SLC3A2	tr|F5H867|F5H867_HUMAN 4F2 cell-surface antigen heavy chain (Fragment) OS=Homo sapiens OX=9606 GN=SLC3A2 PE=1 SV=1;tr|F5H0E2|F5H0E2_HUMAN 4F2 cell-surface antigen heavy chain (Fragment) OS=Homo sapiens OX=9606 GN=SLC3A2 PE=1 SV=1;tr|H0YFS2|H0YFS2_HUMAN 4F2	6	1	1	0	0	1	1	0	0	1	1	9.6	9.6	9.6	14.757	135	20.993	0	0	9.6	9.6	18814000	0	0	0	18814000
F6RGN5;Q9UBX3	F6RGN5;Q9UBX3	Mitochondrial dicarboxylate carrier	SLC25A10	tr|F6RGN5|F6RGN5_HUMAN Mitochondrial dicarboxylate carrier OS=Homo sapiens OX=9606 GN=SLC25A10 PE=1 SV=1;sp|Q9UBX3|DIC_HUMAN Mitochondrial dicarboxylate carrier OS=Homo sapiens OX=9606 GN=SLC25A10 PE=1 SV=2	2	1	1	0	0	0	1	0	0	0	1	2.5	2.5	2.5	43.611	406	6.1978	0	0	0	2.5	6938200	0	0	0	6938200
F6S8N6;A0A0A0MRJ6;H7BY58;P22061;H7C4X2;C9J0F2;F8WDT3;F8WAV5;F8WAX2	F6S8N6;A0A0A0MRJ6;H7BY58;P22061	Protein-L-isoaspartate O-methyltransferase;Protein-L-isoaspartate(D-aspartate) O-methyltransferase	PCMT1	tr|F6S8N6|F6S8N6_HUMAN Protein-L-isoaspartate(D-aspartate) O-methyltransferase OS=Homo sapiens OX=9606 GN=PCMT1 PE=1 SV=1;tr|A0A0A0MRJ6|A0A0A0MRJ6_HUMAN Protein-L-isoaspartate O-methyltransferase OS=Homo sapiens OX=9606 GN=PCMT1 PE=1 SV=1;tr|H7BY58|H7BY58_	9	6	6	2	2	4	5	2	2	4	5	39.2	39.2	39.2	26.626	250	220.74	11.2	11.2	22	35.6	877220000	75800000	57487000	365560000	378370000
F6SDV2;Q9GZM7	F6SDV2;Q9GZM7	Tubulointerstitial nephritis antigen-like	TINAGL1	tr|F6SDV2|F6SDV2_HUMAN Tubulointerstitial nephritis antigen-like 1, isoform CRA_a OS=Homo sapiens OX=9606 GN=TINAGL1 PE=1 SV=1;sp|Q9GZM7|TINAL_HUMAN Tubulointerstitial nephritis antigen-like OS=Homo sapiens OX=9606 GN=TINAGL1 PE=1 SV=1	2	1	1	0	0	1	1	0	0	1	1	2.5	2.5	2.5	40.867	362	6.5269	0	0	2.5	2.5	31736000	0	0	18693000	13044000
F8VPD4;P27708	F8VPD4;P27708	CAD protein;Glutamine-dependent carbamoyl-phosphate synthase;Aspartate carbamoyltransferase;Dihydroorotase	CAD	tr|F8VPD4|F8VPD4_HUMAN CAD protein OS=Homo sapiens OX=9606 GN=CAD PE=1 SV=1;sp|P27708|PYR1_HUMAN CAD protein OS=Homo sapiens OX=9606 GN=CAD PE=1 SV=3	2	2	2	0	0	1	2	0	0	1	2	1.1	1.1	1.1	236.02	2162	14.294	0	0	0.6	1.1	34629000	0	0	9513500	25116000
F8VQ14;F5GWF6;P78371	F8VQ14;F5GWF6;P78371	T-complex protein 1 subunit beta	CCT2	tr|F8VQ14|F8VQ14_HUMAN T-complex protein 1 subunit beta OS=Homo sapiens OX=9606 GN=CCT2 PE=1 SV=1;tr|F5GWF6|F5GWF6_HUMAN T-complex protein 1 subunit beta OS=Homo sapiens OX=9606 GN=CCT2 PE=1 SV=2;sp|P78371|TCPB_HUMAN T-complex protein 1 subunit beta OS=Hom	3	2	2	0	0	0	2	0	0	0	2	5.3	5.3	5.3	44.812	416	11.082	0	0	0	5.3	8724400	0	0	0	8724400
F8VR77;Q9UQ80	F8VR77;Q9UQ80	Proliferation-associated protein 2G4	PA2G4	tr|F8VR77|F8VR77_HUMAN Proliferation-associated protein 2G4 OS=Homo sapiens OX=9606 GN=PA2G4 PE=1 SV=1;sp|Q9UQ80|PA2G4_HUMAN Proliferation-associated protein 2G4 OS=Homo sapiens OX=9606 GN=PA2G4 PE=1 SV=3	2	1	1	0	0	1	1	0	0	1	1	3.9	3.9	3.9	31.467	284	5.675	0	0	3.9	3.9	31934000	0	0	15007000	16927000
F8VS07;F8VQE1;Q9UHB6	F8VS07;F8VQE1;Q9UHB6	LIM domain and actin-binding protein 1	LIMA1	tr|F8VS07|F8VS07_HUMAN LIM domain and actin-binding protein 1 OS=Homo sapiens OX=9606 GN=LIMA1 PE=1 SV=1;tr|F8VQE1|F8VQE1_HUMAN LIM domain and actin-binding protein 1 OS=Homo sapiens OX=9606 GN=LIMA1 PE=1 SV=1;sp|Q9UHB6|LIMA1_HUMAN LIM domain and actin-bin	3	2	2	2	0	0	0	2	0	0	0	6.1	6.1	6.1	51.09	456	15.653	6.1	0	0	0	30724000	30724000	0	0	0
F8VS29;A0A0A0MS86;S4R322;J3KNF5;O15078	F8VS29;A0A0A0MS86;S4R322;J3KNF5;O15078	Centrosomal protein of 290 kDa	CEP290	tr|F8VS29|F8VS29_HUMAN Centrosomal protein of 290 kDa (Fragment) OS=Homo sapiens OX=9606 GN=CEP290 PE=1 SV=2;tr|A0A0A0MS86|A0A0A0MS86_HUMAN Centrosomal protein of 290 kDa OS=Homo sapiens OX=9606 GN=CEP290 PE=1 SV=1;tr|S4R322|S4R322_HUMAN Centrosomal protei	5	1	1	0	0	1	0	0	0	1	0	1.6	1.6	1.6	72.506	613	5.8347	0	0	1.6	0	70249000	0	0	70249000	0
F8VUA6;G3V203;H0YHA7;J3QQ67;Q07020;F8VYV2;A0A075B7A0	F8VUA6;G3V203;H0YHA7;J3QQ67;Q07020;F8VYV2;A0A075B7A0	60S ribosomal protein L18	RPL18	tr|F8VUA6|F8VUA6_HUMAN 60S ribosomal protein L18 (Fragment) OS=Homo sapiens OX=9606 GN=RPL18 PE=1 SV=1;tr|G3V203|G3V203_HUMAN 60S ribosomal protein L18 OS=Homo sapiens OX=9606 GN=RPL18 PE=1 SV=1;tr|H0YHA7|H0YHA7_HUMAN 60S ribosomal protein L18 (Fragment) O	7	2	2	2	0	0	0	2	0	0	0	20	20	20	14.529	130	13.688	20	0	0	0	39396000	39396000	0	0	0
F8VVM2;Q00325;F8VZL5;F8VWR4;F8VWQ0	F8VVM2;Q00325	Phosphate carrier protein, mitochondrial	SLC25A3	tr|F8VVM2|F8VVM2_HUMAN Phosphate carrier protein, mitochondrial OS=Homo sapiens OX=9606 GN=SLC25A3 PE=1 SV=1;sp|Q00325|MPCP_HUMAN Phosphate carrier protein, mitochondrial OS=Homo sapiens OX=9606 GN=SLC25A3 PE=1 SV=2	5	6	6	0	0	2	6	0	0	2	6	15.4	15.4	15.4	36.161	324	42.991	0	0	8	15.4	903270000	0	0	123580000	779690000
F8VWV4;F8VS58;F8VQY6;F8VPE8;F8VRK7;G3V210;F8VW21;F8VZS0;F8VU65;F8VWS0;Q8NHW5;P05388	F8VWV4;F8VS58;F8VQY6;F8VPE8;F8VRK7;G3V210;F8VW21;F8VZS0;F8VU65;F8VWS0;Q8NHW5;P05388	60S acidic ribosomal protein P0-like;60S acidic ribosomal protein P0	RPLP0;RPLP0P6	tr|F8VWV4|F8VWV4_HUMAN 60S acidic ribosomal protein P0 (Fragment) OS=Homo sapiens OX=9606 GN=RPLP0 PE=1 SV=1;tr|F8VS58|F8VS58_HUMAN 60S acidic ribosomal protein P0 (Fragment) OS=Homo sapiens OX=9606 GN=RPLP0 PE=1 SV=1;tr|F8VQY6|F8VQY6_HUMAN 60S acidic ribo	12	2	2	0	0	1	2	0	0	1	2	16.2	16.2	16.2	12.192	111	14.726	0	0	9.9	16.2	227400000	0	0	32541000	194860000
F8W1C3;Q99542	F8W1C3;Q99542	Matrix metalloproteinase-19	MMP19	tr|F8W1C3|F8W1C3_HUMAN Matrix metalloproteinase-19 OS=Homo sapiens OX=9606 GN=MMP19 PE=1 SV=1;sp|Q99542|MMP19_HUMAN Matrix metalloproteinase-19 OS=Homo sapiens OX=9606 GN=MMP19 PE=1 SV=1	2	1	1	0	0	1	1	0	0	1	1	2.5	2.5	2.5	54.605	485	9.4912	0	0	2.5	2.5	70096000	0	0	34704000	35392000
F8W1R7;J3KND3;G8JLA2;G3V1V0;B7Z6Z4;P60660;F8VPF3;G3V1Y7;F8VZU9;F8W180;H0YI43;F8VXL3	F8W1R7;J3KND3;G8JLA2;G3V1V0;B7Z6Z4;P60660;F8VPF3;G3V1Y7;F8VZU9;F8W180	Myosin light polypeptide 6	MYL6	tr|F8W1R7|F8W1R7_HUMAN Myosin light polypeptide 6 OS=Homo sapiens OX=9606 GN=MYL6 PE=1 SV=1;tr|J3KND3|J3KND3_HUMAN Myosin light polypeptide 6 OS=Homo sapiens OX=9606 GN=MYL6 PE=1 SV=1;tr|G8JLA2|G8JLA2_HUMAN Myosin light polypeptide 6 OS=Homo sapiens OX=960	12	7	6	7	6	2	2	6	5	2	2	46.9	46.9	37.9	16.29	145	323.31	46.9	42.1	14.5	21.4	21322000000	12894000000	8197300000	118730000	111810000
F8W883;Q9Y6X6	F8W883;Q9Y6X6	Unconventional myosin-XVI	MYO16	tr|F8W883|F8W883_HUMAN Unconventional myosin-XVI OS=Homo sapiens OX=9606 GN=MYO16 PE=1 SV=2;sp|Q9Y6X6|MYO16_HUMAN Unconventional myosin-XVI OS=Homo sapiens OX=9606 GN=MYO16 PE=1 SV=3	2	1	1	0	0	0	1	0	0	0	1	0.9	0.9	0.9	208.84	1880	6.4503	0	0	0	0.9	0	0	0	0	0
F8WAM2;Q99832	F8WAM2;Q99832	T-complex protein 1 subunit eta	CCT7	tr|F8WAM2|F8WAM2_HUMAN T-complex protein 1 subunit eta (Fragment) OS=Homo sapiens OX=9606 GN=CCT7 PE=1 SV=1;sp|Q99832|TCPH_HUMAN T-complex protein 1 subunit eta OS=Homo sapiens OX=9606 GN=CCT7 PE=1 SV=2	2	1	1	0	0	1	0	0	0	1	0	12.2	12.2	12.2	10.494	98	9.7681	0	0	12.2	0	42960000	0	0	42960000	0
F8WBL2;Q13895	F8WBL2;Q13895	Bystin	BYSL	tr|F8WBL2|F8WBL2_HUMAN Bystin OS=Homo sapiens OX=9606 GN=BYSL PE=1 SV=1;sp|Q13895|BYST_HUMAN Bystin OS=Homo sapiens OX=9606 GN=BYSL PE=1 SV=3	2	1	1	0	0	0	1	0	0	0	1	6.7	6.7	6.7	21.394	194	12.111	0	0	0	6.7	11099000	0	0	0	11099000
F8WDD7;F8WCF6;A0A0A6YYG9;P59998;H7C0A3;F8WE39;R4GN08	F8WDD7;F8WCF6;A0A0A6YYG9;P59998;H7C0A3	Actin-related protein 2/3 complex subunit 4	ARPC4;ARPC4-TTLL3	tr|F8WDD7|F8WDD7_HUMAN Actin-related protein 2/3 complex subunit 4 OS=Homo sapiens OX=9606 GN=ARPC4 PE=4 SV=1;tr|F8WCF6|F8WCF6_HUMAN Actin-related protein 2/3 complex subunit 4 OS=Homo sapiens OX=9606 GN=ARPC4-TTLL3 PE=3 SV=1;tr|A0A0A6YYG9|A0A0A6YYG9_HUMAN	7	3	3	3	3	0	0	3	3	0	0	24.8	24.8	24.8	13.057	113	21.81	24.8	24.8	0	0	551540000	388410000	163130000	0	0
F8WF02;C9J634;P11177	F8WF02;C9J634;P11177	Pyruvate dehydrogenase E1 component subunit beta, mitochondrial	PDHB	tr|F8WF02|F8WF02_HUMAN Pyruvate dehydrogenase E1 component subunit beta, mitochondrial OS=Homo sapiens OX=9606 GN=PDHB PE=1 SV=1;tr|C9J634|C9J634_HUMAN Pyruvate dehydrogenase E1 component subunit beta, mitochondrial OS=Homo sapiens OX=9606 GN=PDHB PE=1 SV=	3	2	2	0	0	1	2	0	0	1	2	10.8	10.8	10.8	27.65	251	12.443	0	0	6.4	10.8	80738000	0	0	26198000	54540000
G3V0E5;P02786	G3V0E5;P02786	Transferrin receptor protein 1;Transferrin receptor protein 1, serum form	TFRC	tr|G3V0E5|G3V0E5_HUMAN Transferrin receptor (P90, CD71), isoform CRA_c OS=Homo sapiens OX=9606 GN=TFRC PE=1 SV=1;sp|P02786|TFR1_HUMAN Transferrin receptor protein 1 OS=Homo sapiens OX=9606 GN=TFRC PE=1 SV=2	2	1	1	0	0	0	1	0	0	0	1	1.8	1.8	1.8	75.963	679	6.8313	0	0	0	1.8	9942900	0	0	0	9942900
G3V126;Q9UI12	G3V126;Q9UI12	V-type proton ATPase subunit H	ATP6V1H	tr|G3V126|G3V126_HUMAN V-type proton ATPase subunit H OS=Homo sapiens OX=9606 GN=ATP6V1H PE=1 SV=1;sp|Q9UI12|VATH_HUMAN V-type proton ATPase subunit H OS=Homo sapiens OX=9606 GN=ATP6V1H PE=1 SV=1	2	1	1	0	0	1	0	0	0	1	0	3.6	3.6	3.6	51.57	443	9.8824	0	0	3.6	0	14591000	0	0	14591000	0
G3V295;G3V5Z7;P60900;G3V3U4;G3V3I1	G3V295;G3V5Z7;P60900;G3V3U4;G3V3I1	Proteasome subunit alpha type;Proteasome subunit alpha type-6	PSMA6	tr|G3V295|G3V295_HUMAN Proteasome subunit alpha type OS=Homo sapiens OX=9606 GN=PSMA6 PE=1 SV=1;tr|G3V5Z7|G3V5Z7_HUMAN Proteasome subunit alpha type OS=Homo sapiens OX=9606 GN=PSMA6 PE=1 SV=1;sp|P60900|PSA6_HUMAN Proteasome subunit alpha type-6 OS=Homo sap	5	2	2	0	0	2	2	0	0	2	2	10.8	10.8	10.8	22.842	203	13.326	0	0	10.8	10.8	265210000	0	0	156840000	108370000
G3V4V5;A0A087X2H1;Q9ULT8	G3V4V5;A0A087X2H1;Q9ULT8	E3 ubiquitin-protein ligase HECTD1	HECTD1	tr|G3V4V5|G3V4V5_HUMAN E3 ubiquitin-protein ligase HECTD1 (Fragment) OS=Homo sapiens OX=9606 GN=HECTD1 PE=1 SV=1;tr|A0A087X2H1|A0A087X2H1_HUMAN E3 ubiquitin-protein ligase HECTD1 OS=Homo sapiens OX=9606 GN=HECTD1 PE=1 SV=1;sp|Q9ULT8|HECD1_HUMAN E3 ubiquiti	3	1	1	1	0	0	0	1	0	0	0	1.2	1.2	1.2	102.01	926	-2	1.2	0	0	0	15028000	15028000	0	0	0
G3V542	G3V542		TUBB3	tr|G3V542|G3V542_HUMAN Tubulin beta-3 chain (Fragment) OS=Homo sapiens OX=9606 GN=TUBB3 PE=1 SV=1	1	1	1	0	1	0	0	0	1	0	0	32.6	32.6	32.6	4.9713	46	6.2155	0	32.6	0	0	14424000	0	14424000	0	0
G3XAI2;P07942;E9PCS6;C9J296;E7EPA6	G3XAI2;P07942;E9PCS6;C9J296;E7EPA6	Laminin subunit beta-1	LAMB1	tr|G3XAI2|G3XAI2_HUMAN Laminin subunit beta-1 OS=Homo sapiens OX=9606 GN=LAMB1 PE=1 SV=1;sp|P07942|LAMB1_HUMAN Laminin subunit beta-1 OS=Homo sapiens OX=9606 GN=LAMB1 PE=1 SV=2;tr|E9PCS6|E9PCS6_HUMAN Laminin subunit beta-1 (Fragment) OS=Homo sapiens OX=960	5	2	2	0	1	0	1	0	1	0	1	1.1	1.1	1.1	200.48	1810	14.054	0	0.6	0	0.5	2621300000	0	2621300000	0	0
G5E9Q7;H7C1W2;E9PF84;E7EQB8;P51553	G5E9Q7;H7C1W2;E9PF84;E7EQB8;P51553	Isocitrate dehydrogenase [NAD] subunit, mitochondrial;Isocitrate dehydrogenase [NAD] subunit gamma, mitochondrial	IDH3G	tr|G5E9Q7|G5E9Q7_HUMAN Isocitrate dehydrogenase [NAD] subunit, mitochondrial OS=Homo sapiens OX=9606 GN=IDH3G PE=1 SV=1;tr|H7C1W2|H7C1W2_HUMAN Isocitrate dehydrogenase [NAD] subunit gamma, mitochondrial (Fragment) OS=Homo sapiens OX=9606 GN=IDH3G PE=1 SV=1	5	2	2	0	0	0	2	0	0	0	2	7.5	7.5	7.5	35.43	322	13.147	0	0	0	7.5	24644000	0	0	0	24644000
G5E9R5;P24666;F2Z2Q9;D3YTI2	G5E9R5;P24666;F2Z2Q9;D3YTI2	Low molecular weight phosphotyrosine protein phosphatase	ACP1	tr|G5E9R5|G5E9R5_HUMAN Acid phosphatase 1, soluble, isoform CRA_d OS=Homo sapiens OX=9606 GN=ACP1 PE=1 SV=1;sp|P24666|PPAC_HUMAN Low molecular weight phosphotyrosine protein phosphatase OS=Homo sapiens OX=9606 GN=ACP1 PE=1 SV=3;tr|F2Z2Q9|F2Z2Q9_HUMAN Low m	4	2	2	0	0	1	2	0	0	1	2	23.8	23.8	23.8	8.9711	80	12.485	0	0	12.5	23.8	74899000	0	0	9256300	65643000
H0Y2W2;Q9NVI7;Q5T9A4	H0Y2W2;Q9NVI7;Q5T9A4	ATPase family AAA domain-containing protein 3A;ATPase family AAA domain-containing protein 3B	ATAD3A;ATAD3B	tr|H0Y2W2|H0Y2W2_HUMAN ATPase family AAA domain-containing protein 3A (Fragment) OS=Homo sapiens OX=9606 GN=ATAD3A PE=1 SV=1;sp|Q9NVI7|ATD3A_HUMAN ATPase family AAA domain-containing protein 3A OS=Homo sapiens OX=9606 GN=ATAD3A PE=1 SV=2;sp|Q5T9A4|ATD3B_HU	3	1	1	0	0	0	1	0	0	0	1	1.9	1.9	1.9	64.243	572	6.4287	0	0	0	1.9	20645000	0	0	0	20645000
H0Y2X5;P47895	H0Y2X5;P47895	Aldehyde dehydrogenase family 1 member A3	ALDH1A3	tr|H0Y2X5|H0Y2X5_HUMAN Aldehyde dehydrogenase 1 family, member A3, isoform CRA_b OS=Homo sapiens OX=9606 GN=ALDH1A3 PE=1 SV=1;sp|P47895|AL1A3_HUMAN Aldehyde dehydrogenase family 1 member A3 OS=Homo sapiens OX=9606 GN=ALDH1A3 PE=1 SV=2	2	1	1	0	0	1	1	0	0	1	1	3	3	3	44.256	405	7.0737	0	0	3	3	36466000	0	0	14579000	21887000
H0Y4R1;P12268	H0Y4R1;P12268	Inosine-5-monophosphate dehydrogenase 2	IMPDH2	tr|H0Y4R1|H0Y4R1_HUMAN Inosine-5-monophosphate dehydrogenase 2 (Fragment) OS=Homo sapiens OX=9606 GN=IMPDH2 PE=1 SV=1;sp|P12268|IMDH2_HUMAN Inosine-5-monophosphate dehydrogenase 2 OS=Homo sapiens OX=9606 GN=IMPDH2 PE=1 SV=2	2	1	1	0	0	0	1	0	0	0	1	2.6	2.6	2.6	50.957	470	7.8005	0	0	0	2.6	6526600	0	0	0	6526600
H0Y4X3;Q14498;Q5QP22;Q5QP23;A0A0U1RQH7;G3XAC6	H0Y4X3;Q14498;Q5QP22;Q5QP23;A0A0U1RQH7;G3XAC6	RNA-binding protein 39	RBM39	tr|H0Y4X3|H0Y4X3_HUMAN RNA-binding protein 39 (Fragment) OS=Homo sapiens OX=9606 GN=RBM39 PE=1 SV=8;sp|Q14498|RBM39_HUMAN RNA-binding protein 39 OS=Homo sapiens OX=9606 GN=RBM39 PE=1 SV=2;tr|Q5QP22|Q5QP22_HUMAN RNA-binding protein 39 (Fragment) OS=Homo sap	6	2	2	1	0	2	1	1	0	2	1	6.2	6.2	6.2	36.514	336	12.646	3.3	0	6.2	3.3	52855000	6080500	0	27976000	18799000
H0Y6C0;F8WB94;Q9P2L0	H0Y6C0;F8WB94;Q9P2L0	WD repeat-containing protein 35	WDR35	tr|H0Y6C0|H0Y6C0_HUMAN WD repeat-containing protein 35 (Fragment) OS=Homo sapiens OX=9606 GN=WDR35 PE=1 SV=1;tr|F8WB94|F8WB94_HUMAN WD repeat-containing protein 35 OS=Homo sapiens OX=9606 GN=WDR35 PE=1 SV=1;sp|Q9P2L0|WDR35_HUMAN WD repeat-containing protei	3	1	1	0	1	0	0	0	1	0	0	3.7	3.7	3.7	46.794	406	-2	0	3.7	0	0	95348000	0	95348000	0	0
H0Y8D1;A6XMV8;CON__P07477;A0A0J9YYC8;E7EQ64;A6XMV9;Q8NHM4;P07478;P07477	H0Y8D1;A6XMV8;CON__P07477;A0A0J9YYC8;E7EQ64;A6XMV9;Q8NHM4;P07478;P07477	Putative trypsin-6;Trypsin-2;Trypsin-1;Alpha-trypsin chain 1;Alpha-trypsin chain 2	PRSS1;PRSS3P2;PRSS2	tr|H0Y8D1|H0Y8D1_HUMAN Trypsin-1 (Fragment) OS=Homo sapiens OX=9606 GN=PRSS1 PE=1 SV=1;tr|A6XMV8|A6XMV8_HUMAN Protease serine 2 preproprotein OS=Homo sapiens OX=9606 GN=PRSS2 PE=1 SV=1;;tr|A0A0J9YYC8|A0A0J9YYC8_HUMAN Trypsin-2 OS=Homo sapiens OX=9606 GN=PR	9	1	1	1	1	0	0	1	1	0	0	14.1	14.1	14.1	15.421	142	28.183	14.1	14.1	0	0	2737800000	2423800000	314040000	0	0
H0Y929;A0A0D9SFR4;H0YBI4;Q96HC4	H0Y929;A0A0D9SFR4;H0YBI4;Q96HC4	PDZ and LIM domain protein 5	PDLIM5	tr|H0Y929|H0Y929_HUMAN PDZ and LIM domain protein 5 (Fragment) OS=Homo sapiens OX=9606 GN=PDLIM5 PE=1 SV=1;tr|A0A0D9SFR4|A0A0D9SFR4_HUMAN PDZ and LIM domain protein 5 (Fragment) OS=Homo sapiens OX=9606 GN=PDLIM5 PE=1 SV=4;tr|H0YBI4|H0YBI4_HUMAN PDZ and LIM	4	1	1	0	0	1	1	0	0	1	1	16.5	16.5	16.5	8.9503	85	6.0805	0	0	16.5	16.5	0	0	0	0	0
H0Y947;Q96LP2	H0Y947;Q96LP2	Protein FAM81B	FAM81B	tr|H0Y947|H0Y947_HUMAN Protein FAM81B (Fragment) OS=Homo sapiens OX=9606 GN=FAM81B PE=1 SV=1;sp|Q96LP2|FA81B_HUMAN Protein FAM81B OS=Homo sapiens OX=9606 GN=FAM81B PE=1 SV=3	2	1	1	0	0	0	1	0	0	0	1	6	6	6	20.25	182	6.4343	0	0	0	6	42803000	0	0	0	42803000
H0YA49;P26006	H0YA49;P26006	Integrin alpha-3;Integrin alpha-3 heavy chain;Integrin alpha-3 light chain	ITGA3	tr|H0YA49|H0YA49_HUMAN Integrin alpha-3 (Fragment) OS=Homo sapiens OX=9606 GN=ITGA3 PE=1 SV=1;sp|P26006|ITA3_HUMAN Integrin alpha-3 OS=Homo sapiens OX=9606 GN=ITGA3 PE=1 SV=5	2	1	1	0	0	1	0	0	0	1	0	4.5	4.5	4.5	24.626	221	6.1381	0	0	4.5	0	5292900	0	0	5292900	0
H0YAG5;D6RCM2;Q9Y3D5	H0YAG5;D6RCM2;Q9Y3D5	28S ribosomal protein S18c, mitochondrial	MRPS18C	tr|H0YAG5|H0YAG5_HUMAN 28S ribosomal protein S18c, mitochondrial (Fragment) OS=Homo sapiens OX=9606 GN=MRPS18C PE=1 SV=1;tr|D6RCM2|D6RCM2_HUMAN 28S ribosomal protein S18c, mitochondrial OS=Homo sapiens OX=9606 GN=MRPS18C PE=1 SV=1;sp|Q9Y3D5|RT18C_HUMAN 28S	3	1	1	1	0	0	0	1	0	0	0	10.6	10.6	10.6	12.389	113	5.6592	10.6	0	0	0	53359000	53359000	0	0	0
H0YBE1;E7ESC6;Q9UIA9	H0YBE1;E7ESC6;Q9UIA9	Exportin-7	XPO7	tr|H0YBE1|H0YBE1_HUMAN Exportin-7 (Fragment) OS=Homo sapiens OX=9606 GN=XPO7 PE=1 SV=1;tr|E7ESC6|E7ESC6_HUMAN Exportin-7 OS=Homo sapiens OX=9606 GN=XPO7 PE=1 SV=1;sp|Q9UIA9|XPO7_HUMAN Exportin-7 OS=Homo sapiens OX=9606 GN=XPO7 PE=1 SV=3	3	1	1	0	0	1	0	0	0	1	0	5.8	5.8	5.8	21.553	190	6.0537	0	0	5.8	0	6476600	0	0	6476600	0
H0YDD8;P05387	H0YDD8;P05387	60S acidic ribosomal protein P2	RPLP2	tr|H0YDD8|H0YDD8_HUMAN 60S acidic ribosomal protein P2 (Fragment) OS=Homo sapiens OX=9606 GN=RPLP2 PE=1 SV=1;sp|P05387|RLA2_HUMAN 60S acidic ribosomal protein P2 OS=Homo sapiens OX=9606 GN=RPLP2 PE=1 SV=1	2	1	1	0	0	1	1	0	0	1	1	13	13	13	8.9857	92	7.5745	0	0	13	13	90811000	0	0	36176000	54635000
H0YDG0;E9PLK3;P55786	H0YDG0;E9PLK3;P55786	Puromycin-sensitive aminopeptidase	NPEPPS	tr|H0YDG0|H0YDG0_HUMAN Puromycin-sensitive aminopeptidase (Fragment) OS=Homo sapiens OX=9606 GN=NPEPPS PE=1 SV=1;tr|E9PLK3|E9PLK3_HUMAN Aminopeptidase OS=Homo sapiens OX=9606 GN=NPEPPS PE=1 SV=1;sp|P55786|PSA_HUMAN Puromycin-sensitive aminopeptidase OS=Hom	3	1	1	0	0	1	1	0	0	1	1	7.7	7.7	7.7	19.052	169	8.1685	0	0	7.7	7.7	94772000	0	0	35866000	58906000
H0YEN5;E9PQD7;P15880;I3L404;E9PM36;E9PMM9	H0YEN5;E9PQD7;P15880;I3L404;E9PM36;E9PMM9	40S ribosomal protein S2	RPS2	tr|H0YEN5|H0YEN5_HUMAN 40S ribosomal protein S2 (Fragment) OS=Homo sapiens OX=9606 GN=RPS2 PE=1 SV=1;tr|E9PQD7|E9PQD7_HUMAN 40S ribosomal protein S2 OS=Homo sapiens OX=9606 GN=RPS2 PE=1 SV=1;sp|P15880|RS2_HUMAN 40S ribosomal protein S2 OS=Homo sapiens OX=9	6	2	2	2	1	1	1	2	1	1	1	11.8	11.8	11.8	21.154	195	12.564	11.8	5.6	5.6	5.6	155190000	25192000	15387000	47208000	67401000
H0YFX9;A0A0U1RR32;A0A0U1RRH7;Q99878;Q96KK5;Q9BTM1;Q93077;Q7L7L0;P20671;P0C0S8;P04908;P16104;C9J386;C9J0D1;Q71UI9;P0C0S5;Q16777;Q6FI13;Q8IUE6;Q96QV6	H0YFX9;A0A0U1RR32;A0A0U1RRH7;Q99878;Q96KK5;Q9BTM1;Q93077;Q7L7L0;P20671;P0C0S8;P04908;P16104;C9J386;C9J0D1;Q71UI9;P0C0S5;Q16777;Q6FI13;Q8IUE6;Q96QV6	Histone H2A;Histone H2A type 1-J;Histone H2A type 1-H;Histone H2A.J;Histone H2A type 1-C;Histone H2A type 3;Histone H2A type 1-D;Histone H2A type 1;Histone H2A type 1-B/E;Histone H2AX;Histone H2A.V;Histone H2A.Z;Histone H2A type 2-C;Histone H2A type 2-A;Histone H2A type 2-B;Histone H2A type 1-A	H2AFJ;HIST1H2AJ;HIST1H2AH;HIST1H2AC;HIST3H2A;HIST1H2AD;HIST1H2AG;HIST1H2AB;H2AFX;H2AFV;H2AFZ;HIST2H2AC;HIST2H2AA3;HIST2H2AB;HIST1H2AA	tr|H0YFX9|H0YFX9_HUMAN Histone H2A (Fragment) OS=Homo sapiens OX=9606 GN=H2AFJ PE=1 SV=1;tr|A0A0U1RR32|A0A0U1RR32_HUMAN Histone H2A OS=Homo sapiens OX=9606 GN=hCG_2039566 PE=3 SV=1;tr|A0A0U1RRH7|A0A0U1RRH7_HUMAN Histone H2A OS=Homo sapiens OX=9606 PE=3 SV=	20	2	2	1	0	1	1	1	0	1	1	39.1	39.1	39.1	9.9755	92	17.643	31.5	0	7.6	7.6	103490000	6817000	0	33156000	63513000
H0YI37;F8W0P7;F8W079;H0YH81;P06576	H0YI37;F8W0P7;F8W079;H0YH81;P06576	ATP synthase subunit beta;ATP synthase subunit beta, mitochondrial	ATP5B	tr|H0YI37|H0YI37_HUMAN ATP synthase subunit beta, mitochondrial (Fragment) OS=Homo sapiens OX=9606 GN=ATP5F1B PE=1 SV=1;tr|F8W0P7|F8W0P7_HUMAN ATP synthase subunit beta, mitochondrial (Fragment) OS=Homo sapiens OX=9606 GN=ATP5F1B PE=1 SV=2;tr|F8W079|F8W079	5	1	1	0	0	1	1	0	0	1	1	9.8	9.8	9.8	13.907	133	8.7736	0	0	9.8	9.8	21725000	0	0	12915000	8810200
H0YIP0;P56192	H0YIP0;P56192	Methionine--tRNA ligase, cytoplasmic	MARS	tr|H0YIP0|H0YIP0_HUMAN Methionine--tRNA ligase, cytoplasmic (Fragment) OS=Homo sapiens OX=9606 GN=MARS PE=1 SV=1;sp|P56192|SYMC_HUMAN Methionine--tRNA ligase, cytoplasmic OS=Homo sapiens OX=9606 GN=MARS PE=1 SV=2	2	1	1	0	0	0	1	0	0	0	1	6.4	6.4	6.4	24.251	219	6.0314	0	0	0	6.4	11386000	0	0	0	11386000
H0YJH7;G5E972;P42167	H0YJH7;G5E972;P42167	Lamina-associated polypeptide 2, isoforms beta/gamma;Thymopoietin;Thymopentin	TMPO	tr|H0YJH7|H0YJH7_HUMAN Lamina-associated polypeptide 2, isoforms beta/gamma (Fragment) OS=Homo sapiens OX=9606 GN=TMPO PE=1 SV=1;tr|G5E972|G5E972_HUMAN Lamina-associated polypeptide 2, isoforms beta/gamma OS=Homo sapiens OX=9606 GN=TMPO PE=1 SV=1;sp|P42167	3	1	1	0	1	0	0	0	1	0	0	6.8	6.8	6.8	26.866	237	8.2561	0	6.8	0	0	0	0	0	0	0
H0YJM8;P28074	H0YJM8;P28074	Proteasome subunit beta type-5	PSMB5	tr|H0YJM8|H0YJM8_HUMAN Proteasome subunit beta type-5 (Fragment) OS=Homo sapiens OX=9606 GN=PSMB5 PE=1 SV=1;sp|P28074|PSB5_HUMAN Proteasome subunit beta type-5 OS=Homo sapiens OX=9606 GN=PSMB5 PE=1 SV=3	2	1	1	0	0	1	1	0	0	1	1	8.5	8.5	8.5	12.747	118	7.0172	0	0	8.5	8.5	43529000	0	0	22845000	20685000
H0YL11;P48735	H0YL11;P48735	Isocitrate dehydrogenase [NADP], mitochondrial	IDH2	tr|H0YL11|H0YL11_HUMAN Isocitrate dehydrogenase [NADP], mitochondrial OS=Homo sapiens OX=9606 GN=IDH2 PE=1 SV=1;sp|P48735|IDHP_HUMAN Isocitrate dehydrogenase [NADP], mitochondrial OS=Homo sapiens OX=9606 GN=IDH2 PE=1 SV=2	2	2	2	0	0	0	2	0	0	0	2	6.4	6.4	6.4	35.33	312	12.471	0	0	0	6.4	5904200	0	0	0	5904200
H0YLA2;P37108	H0YLA2;P37108	Signal recognition particle 14 kDa protein	SRP14	tr|H0YLA2|H0YLA2_HUMAN Signal recognition particle 14 kDa protein OS=Homo sapiens OX=9606 GN=SRP14 PE=1 SV=1;sp|P37108|SRP14_HUMAN Signal recognition particle 14 kDa protein OS=Homo sapiens OX=9606 GN=SRP14 PE=1 SV=2	2	1	1	1	0	0	0	1	0	0	0	12.2	12.2	12.2	13.058	115	12.974	12.2	0	0	0	2583300	2583300	0	0	0
H0YLS6;H0YLC2;H0YMI6;H0YMA1;H0YMZ1;H0YL69;P25789;H0YKT8;H0YN18	H0YLS6;H0YLC2;H0YMI6;H0YMA1;H0YMZ1;H0YL69;P25789;H0YKT8;H0YN18	Proteasome subunit alpha type;Proteasome subunit alpha type-4;Proteasome subunit beta type	PSMA4	tr|H0YLS6|H0YLS6_HUMAN Proteasome subunit alpha type OS=Homo sapiens OX=9606 GN=PSMA4 PE=1 SV=1;tr|H0YLC2|H0YLC2_HUMAN Proteasome subunit alpha type OS=Homo sapiens OX=9606 GN=PSMA4 PE=1 SV=1;tr|H0YMI6|H0YMI6_HUMAN Proteasome subunit alpha type (Fragment)	9	2	2	0	0	1	1	0	0	1	1	15.2	15.2	15.2	13.948	125	12.832	0	0	7.2	8	196770000	0	0	136800000	59976000
H0YMD0;H0YMU9;H0YN42;P07355;H0YNP5;H0YKS4;H0YM50;A6NMY6;H0YNA0;H0YN28;H0YL33;H0YN52;H0YMM1;H0YKZ7;H0YLV6;H0YMT9;H0YKX9;H0YMW4;H0YLE2;H0YNB8;H0YMD9;H0YKN4;H0YKV8;H0YKL9	H0YMD0;H0YMU9;H0YN42;P07355;H0YNP5;H0YKS4;H0YM50;A6NMY6;H0YNA0;H0YN28;H0YL33;H0YN52;H0YMM1	Annexin;Annexin A2;Putative annexin A2-like protein	ANXA2;ANXA2P2	tr|H0YMD0|H0YMD0_HUMAN Annexin (Fragment) OS=Homo sapiens OX=9606 GN=ANXA2 PE=1 SV=1;tr|H0YMU9|H0YMU9_HUMAN Annexin OS=Homo sapiens OX=9606 GN=ANXA2 PE=1 SV=1;tr|H0YN42|H0YN42_HUMAN Annexin (Fragment) OS=Homo sapiens OX=9606 GN=ANXA2 PE=1 SV=1;sp|P07355|AN	24	6	6	0	0	4	6	0	0	4	6	32.2	32.2	32.2	25.341	227	144.46	0	0	25.1	32.2	385940000	0	0	111980000	273960000
H0YN73;H0YN88;A0A075B716;A0A0J9YYC4;H3BNC9;P08708	H0YN73;H0YN88;A0A075B716;A0A0J9YYC4;H3BNC9;P08708	40S ribosomal protein S17	RPS17	tr|H0YN73|H0YN73_HUMAN 40S ribosomal protein S17 (Fragment) OS=Homo sapiens OX=9606 GN=RPS17 PE=1 SV=1;tr|H0YN88|H0YN88_HUMAN 40S ribosomal protein S17 OS=Homo sapiens OX=9606 GN=RPS17 PE=1 SV=1;tr|A0A075B716|A0A075B716_HUMAN 40S ribosomal protein S17 OS=H	6	1	1	0	0	0	1	0	0	0	1	15.3	15.3	15.3	6.7559	59	6.5176	0	0	0	15.3	12107000	0	0	0	12107000
H0YNG3;P67812;H0YNX5;H0YNA5;H0YKT4	H0YNG3;P67812;H0YNX5;H0YNA5	Signal peptidase complex catalytic subunit SEC11;Signal peptidase complex catalytic subunit SEC11A;Signal peptidase I	SEC11A	tr|H0YNG3|H0YNG3_HUMAN Signal peptidase complex catalytic subunit SEC11 OS=Homo sapiens OX=9606 GN=SEC11A PE=1 SV=1;sp|P67812|SC11A_HUMAN Signal peptidase complex catalytic subunit SEC11A OS=Homo sapiens OX=9606 GN=SEC11A PE=1 SV=1;tr|H0YNX5|H0YNX5_HUMAN S	5	3	3	0	0	3	3	0	0	3	3	17.2	17.2	17.2	18.651	163	20.882	0	0	17.2	17.2	173480000	0	0	58345000	115140000
H3BMH2;H3BSC1;P62491;Q15907;B4DQU5	H3BMH2;H3BSC1;P62491;Q15907;B4DQU5	Ras-related protein Rab-11A;Ras-related protein Rab-11B	RAB11A;RAB11B	tr|H3BMH2|H3BMH2_HUMAN Ras-related protein Rab-11A (Fragment) OS=Homo sapiens OX=9606 GN=RAB11A PE=4 SV=1;tr|H3BSC1|H3BSC1_HUMAN Ras-related protein Rab-11A OS=Homo sapiens OX=9606 GN=RAB11A PE=1 SV=1;sp|P62491|RB11A_HUMAN Ras-related protein Rab-11A OS=Ho	5	2	2	0	0	1	2	0	0	1	2	14.8	14.8	14.8	17.668	155	11.899	0	0	7.1	14.8	64007000	0	0	17750000	46256000
H3BMQ8;H3BUH7;H3BR04;H3BPS8;H3BQN4;J3KPS3;P04075	H3BMQ8;H3BUH7;H3BR04;H3BPS8;H3BQN4;J3KPS3;P04075	Fructose-bisphosphate aldolase;Fructose-bisphosphate aldolase A	ALDOA	tr|H3BMQ8|H3BMQ8_HUMAN Fructose-bisphosphate aldolase A (Fragment) OS=Homo sapiens OX=9606 GN=ALDOA PE=1 SV=1;tr|H3BUH7|H3BUH7_HUMAN Fructose-bisphosphate aldolase A (Fragment) OS=Homo sapiens OX=9606 GN=ALDOA PE=1 SV=1;tr|H3BR04|H3BR04_HUMAN Fructose-bisp	7	2	2	0	0	2	1	0	0	2	1	10	10	10	15.462	140	16.037	0	0	10	9.3	32640000	0	0	25861000	6778800
H3BPK7;P49588	H3BPK7;P49588	Alanine--tRNA ligase, cytoplasmic	AARS	tr|H3BPK7|H3BPK7_HUMAN Alanine--tRNA ligase, cytoplasmic (Fragment) OS=Homo sapiens OX=9606 GN=AARS PE=1 SV=3;sp|P49588|SYAC_HUMAN Alanine--tRNA ligase, cytoplasmic OS=Homo sapiens OX=9606 GN=AARS PE=1 SV=2	2	1	1	0	0	1	0	0	0	1	0	3.9	3.9	3.9	30.086	280	6.5208	0	0	3.9	0	15070000	0	0	15070000	0
H3BRG4;P22695	H3BRG4;P22695	Cytochrome b-c1 complex subunit 2, mitochondrial	UQCRC2	tr|H3BRG4|H3BRG4_HUMAN Cytochrome b-c1 complex subunit 2, mitochondrial OS=Homo sapiens OX=9606 GN=UQCRC2 PE=1 SV=1;sp|P22695|QCR2_HUMAN Cytochrome b-c1 complex subunit 2, mitochondrial OS=Homo sapiens OX=9606 GN=UQCRC2 PE=1 SV=3	2	1	1	0	0	1	1	0	0	1	1	3.9	3.9	3.9	44.634	412	53.566	0	0	3.9	3.9	136970000	0	0	52524000	84444000
H3BRU6;F8VZX2;Q15366;F8W0G4;F8VXH9;H3BSS4;F8W1G6;F8VRH0	H3BRU6;F8VZX2;Q15366;F8W0G4;F8VXH9;H3BSS4;F8W1G6;F8VRH0	Poly(rC)-binding protein 2	PCBP2	tr|H3BRU6|H3BRU6_HUMAN Poly(rC)-binding protein 2 (Fragment) OS=Homo sapiens OX=9606 GN=PCBP2 PE=1 SV=1;tr|F8VZX2|F8VZX2_HUMAN Poly(rC)-binding protein 2 OS=Homo sapiens OX=9606 GN=PCBP2 PE=1 SV=1;sp|Q15366|PCBP2_HUMAN Poly(rC)-binding protein 2 OS=Homo sa	8	2	2	0	0	2	2	0	0	2	2	8	8	8	31.6	301	12.748	0	0	8	8	145240000	0	0	64816000	80422000
H3BVG0;Q8N1F7;H3BMX0;H3BV11;H3BRI8;H3BP95;H3BM93;H3BPA9	H3BVG0;Q8N1F7;H3BMX0;H3BV11;H3BRI8;H3BP95;H3BM93;H3BPA9	Nuclear pore complex protein Nup93	NUP93	tr|H3BVG0|H3BVG0_HUMAN Nuclear pore complex protein Nup93 OS=Homo sapiens OX=9606 GN=NUP93 PE=1 SV=1;sp|Q8N1F7|NUP93_HUMAN Nuclear pore complex protein Nup93 OS=Homo sapiens OX=9606 GN=NUP93 PE=1 SV=2;tr|H3BMX0|H3BMX0_HUMAN Nuclear pore complex protein Nup	8	2	2	0	0	1	2	0	0	1	2	3	3	3	99.554	880	13.433	0	0	1.2	3	68886000	0	0	18177000	50709000
H7BXI1;A0A087WXU3;A0FGR8	H7BXI1;A0A087WXU3;A0FGR8	Extended synaptotagmin-2	ESYT2	tr|H7BXI1|H7BXI1_HUMAN Extended synaptotagmin-2 (Fragment) OS=Homo sapiens OX=9606 GN=ESYT2 PE=1 SV=1;tr|A0A087WXU3|A0A087WXU3_HUMAN Extended synaptotagmin-2 OS=Homo sapiens OX=9606 GN=ESYT2 PE=1 SV=1;sp|A0FGR8|ESYT2_HUMAN Extended synaptotagmin-2 OS=Homo	3	2	2	0	0	1	1	0	0	1	1	2	2	2	98.008	884	11.467	0	0	1	1	13253000	0	0	13253000	0
H7BXY5;Q0ZGT2;E7ETM8;E7EUA0	H7BXY5;Q0ZGT2;E7ETM8;E7EUA0	Nexilin	NEXN	tr|H7BXY5|H7BXY5_HUMAN Nexilin (Fragment) OS=Homo sapiens OX=9606 GN=NEXN PE=1 SV=1;sp|Q0ZGT2|NEXN_HUMAN Nexilin OS=Homo sapiens OX=9606 GN=NEXN PE=1 SV=1;tr|E7ETM8|E7ETM8_HUMAN Nexilin (Fragment) OS=Homo sapiens OX=9606 GN=NEXN PE=1 SV=1;tr|E7EUA0|E7EUA0_	4	3	3	3	0	0	0	3	0	0	0	6.9	6.9	6.9	68.814	576	26.87	6.9	0	0	0	57944000	57944000	0	0	0
H7BY16;P19338	H7BY16;P19338	Nucleolin	NCL	tr|H7BY16|H7BY16_HUMAN Nucleolin (Fragment) OS=Homo sapiens OX=9606 GN=NCL PE=1 SV=8;sp|P19338|NUCL_HUMAN Nucleolin OS=Homo sapiens OX=9606 GN=NCL PE=1 SV=3	2	1	1	1	0	0	0	1	0	0	0	4.1	4.1	4.1	32.389	296	6.8963	4.1	0	0	0	11829000	11829000	0	0	0
H7BYY1;F5H7S3;B7Z596;H0YL42	H7BYY1;F5H7S3;B7Z596;H0YL42		TPM1	tr|H7BYY1|H7BYY1_HUMAN Tropomyosin 1 (Alpha), isoform CRA_m OS=Homo sapiens OX=9606 GN=TPM1 PE=1 SV=1;tr|F5H7S3|F5H7S3_HUMAN Tropomyosin alpha-1 chain OS=Homo sapiens OX=9606 GN=TPM1 PE=1 SV=2;tr|B7Z596|B7Z596_HUMAN Tropomyosin alpha-1 chain OS=Homo sapien	4	12	0	11	10	0	0	0	0	0	0	39.1	34.7	0	28.747	248	167.27	36.3	33.9	0	0	3453300000	2439700000	1013600000	0	0
H7C0V0;Q8WWC4	H7C0V0;Q8WWC4	Uncharacterized protein C2orf47, mitochondrial	C2orf47	tr|H7C0V0|H7C0V0_HUMAN m-AAA protease-interacting protein 1, mitochondrial (Fragment) OS=Homo sapiens OX=9606 GN=MAIP1 PE=1 SV=1;sp|Q8WWC4|MAIP1_HUMAN m-AAA protease-interacting protein 1, mitochondrial OS=Homo sapiens OX=9606 GN=MAIP1 PE=1 SV=1	2	1	1	0	0	0	1	0	0	0	1	4.4	4.4	4.4	25.006	225	6.4528	0	0	0	4.4	0	0	0	0	0
H7C367;C9JYS8;Q15233	H7C367;C9JYS8;Q15233	Non-POU domain-containing octamer-binding protein	NONO	tr|H7C367|H7C367_HUMAN Non-POU domain-containing octamer-binding protein (Fragment) OS=Homo sapiens OX=9606 GN=NONO PE=1 SV=8;tr|C9JYS8|C9JYS8_HUMAN Non-POU domain-containing octamer-binding protein (Fragment) OS=Homo sapiens OX=9606 GN=NONO PE=1 SV=8;sp|Q	3	3	3	0	0	0	3	0	0	0	3	11.1	11.1	11.1	28.09	234	18.474	0	0	0	11.1	51751000	0	0	0	51751000
H7C463;C9J406;B9A067;Q16891	H7C463;C9J406;B9A067;Q16891	MICOS complex subunit MIC60	IMMT	tr|H7C463|H7C463_HUMAN MICOS complex subunit MIC60 (Fragment) OS=Homo sapiens OX=9606 GN=IMMT PE=1 SV=1;tr|C9J406|C9J406_HUMAN MICOS complex subunit MIC60 OS=Homo sapiens OX=9606 GN=IMMT PE=1 SV=1;tr|B9A067|B9A067_HUMAN MICOS complex subunit MIC60 OS=Homo	4	1	1	1	1	0	0	1	1	0	0	2.3	2.3	2.3	68.064	613	8.3274	2.3	2.3	0	0	20991000	11599000	9391900	0	0
H9KV48;E9PGN7;P05155	H9KV48;E9PGN7;P05155	Plasma protease C1 inhibitor	SERPING1	tr|H9KV48|H9KV48_HUMAN Plasma protease C1 inhibitor OS=Homo sapiens OX=9606 GN=SERPING1 PE=1 SV=1;tr|E9PGN7|E9PGN7_HUMAN Plasma protease C1 inhibitor OS=Homo sapiens OX=9606 GN=SERPING1 PE=1 SV=1;sp|P05155|IC1_HUMAN Plasma protease C1 inhibitor OS=Homo sap	3	1	1	0	0	1	0	0	0	1	0	2.8	2.8	2.8	50.989	463	-2	0	0	2.8	0	23152000	0	0	23152000	0
I3L0L3;I3L0N3;P46459;I3L338;I3L4Q9	I3L0L3;I3L0N3;P46459;I3L338;I3L4Q9	Vesicle-fusing ATPase	NSF	tr|I3L0L3|I3L0L3_HUMAN Vesicle-fusing ATPase (Fragment) OS=Homo sapiens OX=9606 GN=NSF PE=1 SV=1;tr|I3L0N3|I3L0N3_HUMAN Vesicle-fusing ATPase OS=Homo sapiens OX=9606 GN=NSF PE=1 SV=1;sp|P46459|NSF_HUMAN Vesicle-fusing ATPase OS=Homo sapiens OX=9606 GN=NSF	5	2	2	0	0	0	2	0	0	0	2	13.7	13.7	13.7	17.98	161	12.824	0	0	0	13.7	23969000	0	0	0	23969000
I3L1P8;Q02978	I3L1P8;Q02978	Mitochondrial 2-oxoglutarate/malate carrier protein	SLC25A11	tr|I3L1P8|I3L1P8_HUMAN Mitochondrial 2-oxoglutarate/malate carrier protein (Fragment) OS=Homo sapiens OX=9606 GN=SLC25A11 PE=1 SV=1;sp|Q02978|M2OM_HUMAN Mitochondrial 2-oxoglutarate/malate carrier protein OS=Homo sapiens OX=9606 GN=SLC25A11 PE=1 SV=3	2	5	5	0	0	1	5	0	0	1	5	18.9	18.9	18.9	32.182	296	64.215	0	0	5.4	18.9	213040000	0	0	46760000	166280000
I3L352;I3L0H8;F6QDS0;H3BQK0;Q9NUU7;Q9UMR2	I3L352;I3L0H8;F6QDS0;H3BQK0;Q9NUU7;Q9UMR2	ATP-dependent RNA helicase DDX19A;ATP-dependent RNA helicase DDX19B	DDX19A;DDX19B	tr|I3L352|I3L352_HUMAN ATP-dependent RNA helicase DDX19A (Fragment) OS=Homo sapiens OX=9606 GN=DDX19A PE=1 SV=1;tr|I3L0H8|I3L0H8_HUMAN ATP-dependent RNA helicase DDX19A OS=Homo sapiens OX=9606 GN=DDX19A PE=1 SV=1;tr|F6QDS0|F6QDS0_HUMAN HCG2043426, isoform	6	1	1	0	0	1	0	0	0	1	0	2.5	2.5	2.5	44.78	396	5.7511	0	0	2.5	0	7383800	0	0	7383800	0
I3L3P7;I3L246;H3BN98;P62244;H3BV27;H3BT37;I3L303	I3L3P7;I3L246;H3BN98;P62244;H3BV27;H3BT37;I3L303	40S ribosomal protein S15a	RPS15A	tr|I3L3P7|I3L3P7_HUMAN 40S ribosomal protein S15a OS=Homo sapiens OX=9606 GN=RPS15A PE=1 SV=1;tr|I3L246|I3L246_HUMAN 40S ribosomal protein S15a OS=Homo sapiens OX=9606 GN=RPS15A PE=1 SV=1;tr|H3BN98|H3BN98_HUMAN Uncharacterized protein (Fragment) OS=Homo sa	7	2	2	1	1	2	1	1	1	2	1	23	23	23	11.477	100	48.035	14	14	23	14	432910000	29157000	48868000	190170000	164710000
I3L4A4;I3L399;I3L2C7;P57678;E7EN12;I3L4M4	I3L4A4;I3L399;I3L2C7;P57678;E7EN12;I3L4M4	Gem-associated protein 4	GEMIN4	tr|I3L4A4|I3L4A4_HUMAN Gem-associated protein 4 (Fragment) OS=Homo sapiens OX=9606 GN=GEMIN4 PE=1 SV=1;tr|I3L399|I3L399_HUMAN Gem-associated protein 4 (Fragment) OS=Homo sapiens OX=9606 GN=GEMIN4 PE=1 SV=1;tr|I3L2C7|I3L2C7_HUMAN Gem-associated protein 4 OS	6	2	2	0	2	0	1	0	2	0	1	10.3	10.3	10.3	30.447	271	12.047	0	10.3	0	5.5	23515000	0	15452000	0	8063200
J3KN67;P06753;K7EP68;H0YL80;D6RGJ6;A0A2R8Y6A3	J3KN67;P06753	Tropomyosin alpha-3 chain	TPM3	tr|J3KN67|J3KN67_HUMAN Tropomyosin alpha-3 chain OS=Homo sapiens OX=9606 GN=TPM3 PE=1 SV=1;sp|P06753|TPM3_HUMAN Tropomyosin alpha-3 chain OS=Homo sapiens OX=9606 GN=TPM3 PE=1 SV=2	6	15	0	11	11	0	2	0	0	0	0	36.1	4.9	0	33.222	285	17.287	30.2	27.7	0	5.6	74618000	74618000	0	0	0
J3KNV1;O60281	J3KNV1;O60281	Zinc finger protein 292	ZNF292	tr|J3KNV1|J3KNV1_HUMAN Zinc finger protein 292 OS=Homo sapiens OX=9606 GN=ZNF292 PE=1 SV=1;sp|O60281|ZN292_HUMAN Zinc finger protein 292 OS=Homo sapiens OX=9606 GN=ZNF292 PE=1 SV=3	2	1	1	0	0	1	1	0	0	1	1	0.7	0.7	0.7	304.21	2718	5.8378	0	0	0.7	0.7	60610000	0	0	28949000	31661000
J3KPM9;P42224;E7EPD2;D2KFR9;E7ENM1;H7BZB5;E9PH66	J3KPM9;P42224	Signal transducer and activator of transcription;Signal transducer and activator of transcription 1-alpha/beta	STAT1	tr|J3KPM9|J3KPM9_HUMAN Signal transducer and activator of transcription OS=Homo sapiens OX=9606 GN=STAT1 PE=1 SV=1;sp|P42224|STAT1_HUMAN Signal transducer and activator of transcription 1-alpha/beta OS=Homo sapiens OX=9606 GN=STAT1 PE=1 SV=2	7	7	7	0	0	6	5	0	0	6	5	11.3	11.3	11.3	83.359	714	64.082	0	0	9.4	8.7	484240000	0	0	105430000	378820000
J3KQ69;P25205	J3KQ69;P25205	DNA replication licensing factor MCM3	MCM3	tr|J3KQ69|J3KQ69_HUMAN DNA replication licensing factor MCM3 OS=Homo sapiens OX=9606 GN=MCM3 PE=1 SV=2;sp|P25205|MCM3_HUMAN DNA replication licensing factor MCM3 OS=Homo sapiens OX=9606 GN=MCM3 PE=1 SV=3	2	1	1	0	0	1	1	0	0	1	1	1.6	1.6	1.6	91.929	818	5.6608	0	0	1.6	1.6	15104000	0	0	5948100	9155500
J3KSC4;J3QLK0;B1AH77;B1AH80;P63000;P60763;P15153	J3KSC4;J3QLK0;B1AH77;B1AH80;P63000;P60763;P15153	Ras-related C3 botulinum toxin substrate 1;Ras-related C3 botulinum toxin substrate 3;Ras-related C3 botulinum toxin substrate 2	RAC3;RAC2;RAC1	tr|J3KSC4|J3KSC4_HUMAN Ras-related C3 botulinum toxin substrate 3 (Fragment) OS=Homo sapiens OX=9606 GN=RAC3 PE=1 SV=1;tr|J3QLK0|J3QLK0_HUMAN Ras-related C3 botulinum toxin substrate 3 (Fragment) OS=Homo sapiens OX=9606 GN=RAC3 PE=1 SV=1;tr|B1AH77|B1AH77_H	7	1	1	0	1	0	0	0	1	0	0	6.2	6.2	6.2	14.831	130	6.0533	0	6.2	0	0	12903000	0	12903000	0	0
J3KSI4;I3L1D2;I3L4E0;J3QS48;I3L295;J3KT75;J3QW43;J3QRD5;O75352	J3KSI4;I3L1D2;I3L4E0;J3QS48;I3L295;J3KT75;J3QW43;J3QRD5;O75352	Mannose-P-dolichol utilization defect 1 protein	MPDU1	tr|J3KSI4|J3KSI4_HUMAN Mannose-P-dolichol utilization defect 1 protein OS=Homo sapiens OX=9606 GN=MPDU1 PE=1 SV=1;tr|I3L1D2|I3L1D2_HUMAN Mannose-P-dolichol utilization defect 1 protein OS=Homo sapiens OX=9606 GN=MPDU1 PE=1 SV=1;tr|I3L4E0|I3L4E0_HUMAN Manno	9	1	1	0	0	0	1	0	0	0	1	19.2	19.2	19.2	5.7856	52	7.0703	0	0	0	19.2	44422000	0	0	0	44422000
J3KSP2;J3KT73;J3QL01;P63173	J3KSP2;J3KT73;J3QL01;P63173	60S ribosomal protein L38	RPL38	tr|J3KSP2|J3KSP2_HUMAN 60S ribosomal protein L38 (Fragment) OS=Homo sapiens OX=9606 GN=RPL38 PE=1 SV=1;tr|J3KT73|J3KT73_HUMAN 60S ribosomal protein L38 OS=Homo sapiens OX=9606 GN=RPL38 PE=1 SV=1;tr|J3QL01|J3QL01_HUMAN 60S ribosomal protein L38 OS=Homo sapi	4	2	2	0	0	2	1	0	0	2	1	61.9	61.9	61.9	2.559	21	16.867	0	0	61.9	61.9	301240000	0	0	112890000	188360000
J3KTA4;P17844	J3KTA4;P17844	Probable ATP-dependent RNA helicase DDX5	DDX5	tr|J3KTA4|J3KTA4_HUMAN Probable ATP-dependent RNA helicase DDX5 OS=Homo sapiens OX=9606 GN=DDX5 PE=1 SV=1;sp|P17844|DDX5_HUMAN Probable ATP-dependent RNA helicase DDX5 OS=Homo sapiens OX=9606 GN=DDX5 PE=1 SV=1	2	2	1	0	2	0	0	0	1	0	0	3.4	1.6	1.6	69.086	614	6.0787	0	3.4	0	0	7234900	0	7234900	0	0
J3KTJ3;P62829	J3KTJ3;P62829	60S ribosomal protein L23	RPL23	tr|J3KTJ3|J3KTJ3_HUMAN 60S ribosomal protein L23 OS=Homo sapiens OX=9606 GN=RPL23 PE=1 SV=1;sp|P62829|RL23_HUMAN 60S ribosomal protein L23 OS=Homo sapiens OX=9606 GN=RPL23 PE=1 SV=1	2	2	2	0	1	1	1	0	1	1	1	23.5	23.5	23.5	8.8994	81	11.468	0	12.3	11.1	12.3	163010000	0	24010000	46586000	92418000
J3QRI7;J3QQQ9;J3QQV1;J3QRC4;P61254;J3KSS0;E5RIT6;Q9UNX3	J3QRI7;J3QQQ9;J3QQV1;J3QRC4;P61254;J3KSS0;E5RIT6;Q9UNX3	60S ribosomal protein L26;60S ribosomal protein L26-like 1	RPL26;RPL26L1	tr|J3QRI7|J3QRI7_HUMAN 60S ribosomal protein L26 (Fragment) OS=Homo sapiens OX=9606 GN=RPL26 PE=4 SV=1;tr|J3QQQ9|J3QQQ9_HUMAN Uncharacterized protein OS=Homo sapiens OX=9606 PE=4 SV=1;tr|J3QQV1|J3QQV1_HUMAN 60S ribosomal protein L26 OS=Homo sapiens OX=9606	8	2	2	1	0	1	2	1	0	1	2	16.8	16.8	16.8	12.63	107	12.526	8.4	0	8.4	16.8	21897000	5327400	0	8722900	7846900
J3QRS3;P19105;O14950;P24844;J3KTJ1	J3QRS3;P19105;O14950;P24844;J3KTJ1	Myosin regulatory light chain 12A;Myosin regulatory light chain 12B;Myosin regulatory light polypeptide 9	MYL12A;MYL12B;MYL9	tr|J3QRS3|J3QRS3_HUMAN Myosin regulatory light chain 12A OS=Homo sapiens OX=9606 GN=MYL12A PE=1 SV=1;sp|P19105|ML12A_HUMAN Myosin regulatory light chain 12A OS=Homo sapiens OX=9606 GN=MYL12A PE=1 SV=2;sp|O14950|ML12B_HUMAN Myosin regulatory light chain 12B	5	7	7	6	6	2	3	6	6	2	3	43.5	43.5	43.5	20.457	177	205.16	37.9	37.9	16.4	22	5595000000	3331200000	2072200000	42202000	149470000
J3QSA3;F5GZ39;M0R1V7;J3QS39;Q49A90;J3QTR3;F5H6Q2;F5GYU3;F5H2Z3;F5H265;B4DV12;F5H388;F5H747;F5GXK7;J3QKN0;Q5PY61;Q96C32;P62987;P62979;P0CG47;P0CG48	J3QSA3;F5GZ39;M0R1V7;J3QS39;Q49A90;J3QTR3;F5H6Q2;F5GYU3;F5H2Z3;F5H265;B4DV12;F5H388;F5H747;F5GXK7;J3QKN0;Q5PY61;Q96C32;P62987;P62979;P0CG47;P0CG48	Ubiquitin-60S ribosomal protein L40;Ubiquitin;60S ribosomal protein L40;Ubiquitin-40S ribosomal protein S27a;Ubiquitin;40S ribosomal protein S27a;Polyubiquitin-B;Ubiquitin;Polyubiquitin-C;Ubiquitin	UBB;UBC;UBA52;RPS27A	tr|J3QSA3|J3QSA3_HUMAN Polyubiquitin-B (Fragment) OS=Homo sapiens OX=9606 GN=UBB PE=1 SV=1;tr|F5GZ39|F5GZ39_HUMAN Polyubiquitin-C (Fragment) OS=Homo sapiens OX=9606 GN=UBC PE=1 SV=1;tr|M0R1V7|M0R1V7_HUMAN Ubiquitin-60S ribosomal protein L40 (Fragment) OS=H	21	1	1	1	1	1	1	1	1	1	1	37.2	37.2	37.2	4.8535	43	19.534	37.2	37.2	37.2	37.2	256570000	36617000	49882000	52479000	117590000
K7EJ57;O96008	K7EJ57;O96008	Mitochondrial import receptor subunit TOM40 homolog	TOMM40	tr|K7EJ57|K7EJ57_HUMAN Mitochondrial import receptor subunit TOM40 homolog (Fragment) OS=Homo sapiens OX=9606 GN=TOMM40 PE=1 SV=8;sp|O96008|TOM40_HUMAN Mitochondrial import receptor subunit TOM40 homolog OS=Homo sapiens OX=9606 GN=TOMM40 PE=1 SV=1	2	1	1	0	0	1	1	0	0	1	1	5.1	5.1	5.1	21.914	214	6.422	0	0	5.1	5.1	48778000	0	0	20441000	28338000
K7EKD1	K7EKD1		GFAP	tr|K7EKD1|K7EKD1_HUMAN Glial fibrillary acidic protein (Fragment) OS=Homo sapiens OX=9606 GN=GFAP PE=1 SV=1	1	2	1	1	2	0	0	0	1	0	0	40.4	22.8	22.8	6.5992	57	7.3524	17.5	40.4	0	0	51009000	0	51009000	0	0
K7EKP8;O00154	K7EKP8;O00154	Cytosolic acyl coenzyme A thioester hydrolase	ACOT7	tr|K7EKP8|K7EKP8_HUMAN Cytosolic acyl coenzyme A thioester hydrolase (Fragment) OS=Homo sapiens OX=9606 GN=ACOT7 PE=1 SV=8;sp|O00154|BACH_HUMAN Cytosolic acyl coenzyme A thioester hydrolase OS=Homo sapiens OX=9606 GN=ACOT7 PE=1 SV=3	2	2	2	0	0	1	2	0	0	1	2	8.6	8.6	8.6	30.792	279	12.273	0	0	4.3	8.6	155910000	0	0	25895000	130020000
K7EKW9;J3QLD9;E7EMK3;Q14254	K7EKW9;J3QLD9;E7EMK3;Q14254	Flotillin-2	FLOT2	tr|K7EKW9|K7EKW9_HUMAN Flotillin-2 (Fragment) OS=Homo sapiens OX=9606 GN=FLOT2 PE=1 SV=1;tr|J3QLD9|J3QLD9_HUMAN Flotillin-2 OS=Homo sapiens OX=9606 GN=FLOT2 PE=1 SV=1;tr|E7EMK3|E7EMK3_HUMAN Flotillin-2 OS=Homo sapiens OX=9606 GN=FLOT2 PE=1 SV=1;sp|Q14254|F	4	1	1	0	1	0	0	0	1	0	0	3.6	3.6	3.6	27.86	249	5.8664	0	3.6	0	0	13637000	0	13637000	0	0
K7EL89;P19623	K7EL89;P19623	Spermidine synthase	SRM	tr|K7EL89|K7EL89_HUMAN Spermidine synthase (Fragment) OS=Homo sapiens OX=9606 GN=SRM PE=1 SV=1;sp|P19623|SPEE_HUMAN Spermidine synthase OS=Homo sapiens OX=9606 GN=SRM PE=1 SV=1	2	1	1	0	0	1	1	0	0	1	1	12	12	12	9.2114	83	6.2508	0	0	12	12	47022000	0	0	21649000	25373000
K7EMA7;H7BY10;K7EJV9;K7ERT8;A8MUS3;P62750	K7EMA7;H7BY10;K7EJV9;K7ERT8;A8MUS3;P62750	60S ribosomal protein L23a	RPL23A	tr|K7EMA7|K7EMA7_HUMAN 60S ribosomal protein L23a OS=Homo sapiens OX=9606 GN=RPL23A PE=1 SV=1;tr|H7BY10|H7BY10_HUMAN 60S ribosomal protein L23a (Fragment) OS=Homo sapiens OX=9606 GN=RPL23A PE=1 SV=1;tr|K7EJV9|K7EJV9_HUMAN 60S ribosomal protein L23a (Fragme	6	1	1	0	1	0	0	0	1	0	0	18.6	18.6	18.6	7.9232	70	6.2784	0	18.6	0	0	43621000	0	43621000	0	0
K7EMP8;A0A1X7SBR3;A0A1W2PR46;P14136;A0A1X7SCE1;A0A1W2PRT3;K7EJU1;K7EKH9;K7ELP4;B4DIR1;K7EJK1;A0A1W2PQU7;A0A1W2PS58;A0A1W2PPA3;K7EPT8;K7EPI4	K7EMP8;A0A1X7SBR3;A0A1W2PR46;P14136;A0A1X7SCE1;A0A1W2PRT3;K7EJU1;K7EKH9	Glial fibrillary acidic protein	GFAP	tr|K7EMP8|K7EMP8_HUMAN Glial fibrillary acidic protein OS=Homo sapiens OX=9606 GN=GFAP PE=1 SV=2;tr|A0A1X7SBR3|A0A1X7SBR3_HUMAN Glial fibrillary acidic protein OS=Homo sapiens OX=9606 GN=GFAP PE=1 SV=1;tr|A0A1W2PR46|A0A1W2PR46_HUMAN Glial fibrillary acidic	16	18	16	4	17	0	0	2	16	0	0	44.4	42.6	40.3	49.88	432	323.31	8.8	42.6	0	0	4924000000	38161000	4885800000	0	0
K7EQQ1;O96005	K7EQQ1;O96005	Cleft lip and palate transmembrane protein 1	CLPTM1	tr|K7EQQ1|K7EQQ1_HUMAN Cleft lip and palate transmembrane protein 1 (Fragment) OS=Homo sapiens OX=9606 GN=CLPTM1 PE=1 SV=1;sp|O96005|CLPT1_HUMAN Cleft lip and palate transmembrane protein 1 OS=Homo sapiens OX=9606 GN=CLPTM1 PE=1 SV=1	2	2	2	0	0	0	2	0	0	0	2	14.6	14.6	14.6	18.743	171	13.123	0	0	0	14.6	19242000	0	0	0	19242000
K7EQT9;K7ES75;K7EN99;K7ERZ6;K7EJD3;K7ESM3;K7EKQ5;K7EP36;Q08380	K7EQT9;K7ES75;K7EN99;K7ERZ6;K7EJD3;K7ESM3;K7EKQ5;K7EP36;Q08380	Galectin-3-binding protein	LGALS3BP	tr|K7EQT9|K7EQT9_HUMAN Galectin-3-binding protein OS=Homo sapiens OX=9606 GN=LGALS3BP PE=1 SV=1;tr|K7ES75|K7ES75_HUMAN Galectin-3-binding protein (Fragment) OS=Homo sapiens OX=9606 GN=LGALS3BP PE=1 SV=1;tr|K7EN99|K7EN99_HUMAN Galectin-3-binding protein OS=	9	1	1	0	0	0	1	0	0	0	1	22.9	22.9	22.9	5.3751	48	6.3426	0	0	0	22.9	5208700	0	0	0	5208700
K7EQV3	K7EQV3		MATK	tr|K7EQV3|K7EQV3_HUMAN Megakaryocyte-associated tyrosine-protein kinase (Fragment) OS=Homo sapiens OX=9606 GN=MATK PE=1 SV=1	1	1	1	1	0	0	0	1	0	0	0	20.2	20.2	20.2	9.4558	84	-2	20.2	0	0	0	694280000	694280000	0	0	0
K7ERX7;K7EK77;P25705;K7EQH4;K7EJP1;K7ESA0;K7ENJ4	K7ERX7;K7EK77;P25705;K7EQH4;K7EJP1	ATP synthase subunit alpha, mitochondrial	ATP5A1	tr|K7ERX7|K7ERX7_HUMAN ATP synthase subunit alpha, mitochondrial (Fragment) OS=Homo sapiens OX=9606 GN=ATP5F1A PE=1 SV=1;tr|K7EK77|K7EK77_HUMAN ATP synthase subunit alpha, mitochondrial (Fragment) OS=Homo sapiens OX=9606 GN=ATP5F1A PE=1 SV=1;sp|P25705|ATPA	7	3	3	0	0	2	2	0	0	2	2	20	20	20	21.59	205	23.456	0	0	12.2	12.7	49462000	0	0	21015000	28447000
M0QX72;Q8NBJ5	M0QX72;Q8NBJ5	Procollagen galactosyltransferase 1	COLGALT1	tr|M0QX72|M0QX72_HUMAN Procollagen galactosyltransferase 1 (Fragment) OS=Homo sapiens OX=9606 GN=COLGALT1 PE=1 SV=1;sp|Q8NBJ5|GT251_HUMAN Procollagen galactosyltransferase 1 OS=Homo sapiens OX=9606 GN=COLGALT1 PE=1 SV=1	2	1	1	0	0	0	1	0	0	0	1	4.1	4.1	4.1	25.562	218	5.973	0	0	0	4.1	21676000	0	0	0	21676000
M0QXC3;M0R2Z3;M0R303;M0R2D2;M0R047;M0R1Y4;M0R003;Q3ZCQ8	M0QXC3;M0R2Z3;M0R303;M0R2D2;M0R047;M0R1Y4;M0R003;Q3ZCQ8	Mitochondrial import inner membrane translocase subunit TIM50	TIMM50	tr|M0QXC3|M0QXC3_HUMAN Mitochondrial import inner membrane translocase subunit TIM50 (Fragment) OS=Homo sapiens OX=9606 GN=TIMM50 PE=1 SV=1;tr|M0R2Z3|M0R2Z3_HUMAN Mitochondrial import inner membrane translocase subunit TIM50 (Fragment) OS=Homo sapiens OX=9	8	1	1	0	0	1	1	0	0	1	1	15.3	15.3	15.3	11.529	111	20.811	0	0	15.3	15.3	20497000	0	0	8255200	12242000
M0QYM7;M0R042	M0QYM7;M0R042		TUBB4A	tr|M0QYM7|M0QYM7_HUMAN Tubulin beta-4A chain (Fragment) OS=Homo sapiens OX=9606 GN=TUBB4A PE=1 SV=8;tr|M0R042|M0R042_HUMAN Tubulin beta chain (Fragment) OS=Homo sapiens OX=9606 GN=TUBB4A PE=1 SV=1	2	4	1	0	0	3	4	0	0	1	1	38.1	8.8	8.8	17.763	160	6.398	0	0	33.1	38.1	1264000000	0	0	489110000	774850000
M0QZC5;P62280;M0R1H6	M0QZC5;P62280	40S ribosomal protein S11	RPS11	tr|M0QZC5|M0QZC5_HUMAN 40S ribosomal protein S11 OS=Homo sapiens OX=9606 GN=RPS11 PE=1 SV=1;sp|P62280|RS11_HUMAN 40S ribosomal protein S11 OS=Homo sapiens OX=9606 GN=RPS11 PE=1 SV=3	3	3	3	0	0	1	3	0	0	1	3	15.3	15.3	15.3	13.997	118	18.424	0	0	9.3	15.3	120570000	0	0	45294000	75272000
M0QZN2;M0R0F0;M0R0R2;P46782	M0QZN2;M0R0F0;M0R0R2;P46782	40S ribosomal protein S5;40S ribosomal protein S5, N-terminally processed	RPS5	tr|M0QZN2|M0QZN2_HUMAN 40S ribosomal protein S5 OS=Homo sapiens OX=9606 GN=RPS5 PE=1 SV=1;tr|M0R0F0|M0R0F0_HUMAN 40S ribosomal protein S5 (Fragment) OS=Homo sapiens OX=9606 GN=RPS5 PE=1 SV=1;tr|M0R0R2|M0R0R2_HUMAN 40S ribosomal protein S5 OS=Homo sapiens O	4	3	3	2	2	3	2	2	2	3	2	26.1	26.1	26.1	14.763	134	24.774	13.4	13.4	26.1	19.4	888620000	96329000	125690000	329460000	337150000
M0R1M5;M0R3H0;Q6IPX4;P62249;M0QX76;M0R210	M0R1M5;M0R3H0;Q6IPX4;P62249;M0QX76;M0R210	40S ribosomal protein S16	RPS16	tr|M0R1M5|M0R1M5_HUMAN 40S ribosomal protein S16 (Fragment) OS=Homo sapiens OX=9606 GN=RPS16 PE=1 SV=1;tr|M0R3H0|M0R3H0_HUMAN 40S ribosomal protein S16 OS=Homo sapiens OX=9606 GN=RPS16 PE=1 SV=1;tr|Q6IPX4|Q6IPX4_HUMAN 40S ribosomal protein S16 OS=Homo sapi	6	2	2	1	1	2	2	1	1	2	2	21.2	21.2	21.2	9.366	85	11.968	11.8	11.8	21.2	21.2	330030000	32317000	17648000	93433000	186640000
M0R2N5;Q9NZ01;M0R3C3	M0R2N5;Q9NZ01	Very-long-chain enoyl-CoA reductase	TECR	tr|M0R2N5|M0R2N5_HUMAN Very-long-chain enoyl-CoA reductase OS=Homo sapiens OX=9606 GN=TECR PE=1 SV=1;sp|Q9NZ01|TECR_HUMAN Very-long-chain enoyl-CoA reductase OS=Homo sapiens OX=9606 GN=TECR PE=1 SV=1	3	4	4	0	0	2	4	0	0	2	4	10.1	10.1	10.1	39.967	346	25.157	0	0	5.5	10.1	382740000	0	0	77704000	305030000
O00148;F6QYI9;A0A0G2JJL7;F6R6M7;F6S4E6;A0A0A0MT12;F6TRA5;K7EQN7;F6WLT2;Q5STU3;Q13838;A0A140T9K2;K7ENP6;A0A0G2JHN7;A0A0D9SEM9;A0A140T9N3;K7EL56;K7EIL8;F6U6E2;K7EN69;A0A140T9L4;F6S2B7;A0A140T973;F6SXL5;A0A140T9K1;A0A140T9X9;A0A140T996;K7EPJ3;F6UJC5;A0A140TA18;A0A140T9X3;A0A0G2JJZ9	O00148;F6QYI9;A0A0G2JJL7;F6R6M7;F6S4E6;A0A0A0MT12;F6TRA5;K7EQN7;F6WLT2;Q5STU3;Q13838	ATP-dependent RNA helicase DDX39A;Spliceosome RNA helicase DDX39B	DDX39A;DDX39B	sp|O00148|DX39A_HUMAN ATP-dependent RNA helicase DDX39A OS=Homo sapiens OX=9606 GN=DDX39A PE=1 SV=2;tr|F6QYI9|F6QYI9_HUMAN Spliceosome RNA helicase DDX39B (Fragment) OS=Homo sapiens OX=9606 GN=DDX39B PE=1 SV=1;tr|A0A0G2JJL7|A0A0G2JJL7_HUMAN Spliceosome RNA	32	3	3	0	0	2	2	0	0	2	2	7.7	7.7	7.7	49.129	427	19.093	0	0	5.9	4.2	90535000	0	0	30306000	60228000
O00232	O00232	26S proteasome non-ATPase regulatory subunit 12	PSMD12	sp|O00232|PSD12_HUMAN 26S proteasome non-ATPase regulatory subunit 12 OS=Homo sapiens OX=9606 GN=PSMD12 PE=1 SV=3	1	1	1	0	0	1	1	0	0	1	1	2	2	2	52.904	456	5.8979	0	0	2	2	22184000	0	0	8210000	13974000
O00299	O00299	Chloride intracellular channel protein 1	CLIC1	sp|O00299|CLIC1_HUMAN Chloride intracellular channel protein 1 OS=Homo sapiens OX=9606 GN=CLIC1 PE=1 SV=4	1	1	1	0	0	1	1	0	0	1	1	5	5	5	26.922	241	7.0905	0	0	5	5	21123000	0	0	9664200	11459000
O00410;H0Y8C6;C9JXE0;C9JZD8;C9J875;C9JQT6;E7ESA1;E7ESZ1;E7EWK4;E7EX05;E7EQT5;E7ETV8;E7EV12;E7ETV3	O00410;H0Y8C6	Importin-5	IPO5	sp|O00410|IPO5_HUMAN Importin-5 OS=Homo sapiens OX=9606 GN=IPO5 PE=1 SV=4;tr|H0Y8C6|H0Y8C6_HUMAN Importin-5 (Fragment) OS=Homo sapiens OX=9606 GN=IPO5 PE=1 SV=1	14	3	3	1	0	0	2	1	0	0	2	3	3	3	123.63	1097	20.58	0.6	0	0	2.4	20678000	16176000	0	0	4501800
O14818;H0Y586;A0A087WYS6;Q8TAA3	O14818;H0Y586;A0A087WYS6;Q8TAA3	Proteasome subunit alpha type-7;Proteasome subunit alpha type-7-like	PSMA7;PSMA8	sp|O14818|PSA7_HUMAN Proteasome subunit alpha type-7 OS=Homo sapiens OX=9606 GN=PSMA7 PE=1 SV=1;tr|H0Y586|H0Y586_HUMAN Proteasome endopeptidase complex (Fragment) OS=Homo sapiens OX=9606 GN=PSMA7 PE=1 SV=1;tr|A0A087WYS6|A0A087WYS6_HUMAN Proteasome endopept	4	4	4	0	0	3	1	0	0	3	1	16.9	16.9	16.9	27.887	248	27.112	0	0	11.3	5.6	755060000	0	0	665100000	89956000
O14828	O14828	Secretory carrier-associated membrane protein 3	SCAMP3	sp|O14828|SCAM3_HUMAN Secretory carrier-associated membrane protein 3 OS=Homo sapiens OX=9606 GN=SCAMP3 PE=1 SV=3	1	1	1	0	0	1	1	0	0	1	1	3.7	3.7	3.7	38.287	347	7.9251	0	0	3.7	3.7	21269000	0	0	7778100	13491000
O14980;H7BZC5;C9IZS4;C9JQ02;C9JV99;C9J673;C9JKM9;C9JF49;C9IYM2;F8WF71	O14980	Exportin-1	XPO1	sp|O14980|XPO1_HUMAN Exportin-1 OS=Homo sapiens OX=9606 GN=XPO1 PE=1 SV=1	10	5	5	0	0	1	5	0	0	1	5	6.2	6.2	6.2	123.38	1071	32.968	0	0	0.9	6.2	102150000	0	0	30785000	71370000
O15144;C9JTV5;G5E9J0;G5E9S7;H7C3F9	O15144;C9JTV5;G5E9J0	Actin-related protein 2/3 complex subunit 2	ARPC2	sp|O15144|ARPC2_HUMAN Actin-related protein 2/3 complex subunit 2 OS=Homo sapiens OX=9606 GN=ARPC2 PE=1 SV=1;tr|C9JTV5|C9JTV5_HUMAN Arp2/3 complex 34 kDa subunit (Fragment) OS=Homo sapiens OX=9606 GN=ARPC2 PE=1 SV=8;tr|G5E9J0|G5E9J0_HUMAN Arp2/3 complex 34	5	5	5	5	0	0	0	5	0	0	0	17.3	17.3	17.3	34.333	300	35.277	17.3	0	0	0	149080000	149080000	0	0	0
O15145;C9JZD1;F8VR50	O15145;C9JZD1	Actin-related protein 2/3 complex subunit 3	ARPC3	sp|O15145|ARPC3_HUMAN Actin-related protein 2/3 complex subunit 3 OS=Homo sapiens OX=9606 GN=ARPC3 PE=1 SV=3;tr|C9JZD1|C9JZD1_HUMAN Actin-related protein 2/3 complex subunit 3 (Fragment) OS=Homo sapiens OX=9606 GN=ARPC3 PE=1 SV=1	3	4	4	4	1	0	1	4	1	0	1	27	27	27	20.546	178	39.752	27	7.3	0	7.3	184120000	157080000	17669000	0	9372700
O15427;J3QQS9;J3QQV2;J3QSC3;J3QRP8;J3QLE3;J3KTM6;J3QRU2;J3KT83;J3QRA0;J3KTI8	O15427;J3QQS9;J3QQV2;J3QSC3	Monocarboxylate transporter 4	SLC16A3	sp|O15427|MOT4_HUMAN Monocarboxylate transporter 4 OS=Homo sapiens OX=9606 GN=SLC16A3 PE=1 SV=1;tr|J3QQS9|J3QQS9_HUMAN Monocarboxylate transporter 4 (Fragment) OS=Homo sapiens OX=9606 GN=SLC16A3 PE=1 SV=1;tr|J3QQV2|J3QQV2_HUMAN Monocarboxylate transporter	11	4	4	0	0	3	4	0	0	3	4	10.1	10.1	10.1	49.469	465	27.175	0	0	7.3	10.1	183030000	0	0	60259000	122770000
O43242	O43242	26S proteasome non-ATPase regulatory subunit 3	PSMD3	sp|O43242|PSMD3_HUMAN 26S proteasome non-ATPase regulatory subunit 3 OS=Homo sapiens OX=9606 GN=PSMD3 PE=1 SV=2	1	1	1	0	0	0	1	0	0	0	1	4.1	4.1	4.1	60.977	534	6.7808	0	0	0	4.1	13021000	0	0	0	13021000
O43707;K7EJH8;H0YJ11;H0YJW3;H7C5W8;H7C144;F5GXS2;H9KV75;P12814	O43707;K7EJH8;H0YJ11;H0YJW3;H7C5W8;H7C144;F5GXS2;H9KV75;P12814	Alpha-actinin-4;Alpha-actinin-1	ACTN4;ACTN1	sp|O43707|ACTN4_HUMAN Alpha-actinin-4 OS=Homo sapiens OX=9606 GN=ACTN4 PE=1 SV=2;tr|K7EJH8|K7EJH8_HUMAN Alpha-actinin-4 (Fragment) OS=Homo sapiens OX=9606 GN=ACTN4 PE=1 SV=1;tr|H0YJ11|H0YJ11_HUMAN Alpha-actinin-1 (Fragment) OS=Homo sapiens OX=9606 GN=ACTN1	9	2	2	2	0	0	0	2	0	0	0	3.2	3.2	3.2	104.85	911	15.417	3.2	0	0	0	18015000	18015000	0	0	0
O60763	O60763	General vesicular transport factor p115	USO1	sp|O60763|USO1_HUMAN General vesicular transport factor p115 OS=Homo sapiens OX=9606 GN=USO1 PE=1 SV=2	1	5	5	0	0	5	1	0	0	5	1	6.1	6.1	6.1	107.89	962	33.72	0	0	6.1	1.4	120970000	0	0	96944000	24029000
O60884	O60884	DnaJ homolog subfamily A member 2	DNAJA2	sp|O60884|DNJA2_HUMAN DnaJ homolog subfamily A member 2 OS=Homo sapiens OX=9606 GN=DNAJA2 PE=1 SV=1	1	1	1	0	0	1	1	0	0	1	1	3.6	3.6	3.6	45.745	412	6.1948	0	0	3.6	3.6	71717000	0	0	36690000	35028000
O75396;A0A087X1A9	O75396;A0A087X1A9	Vesicle-trafficking protein SEC22b	SEC22B	sp|O75396|SC22B_HUMAN Vesicle-trafficking protein SEC22b OS=Homo sapiens OX=9606 GN=SEC22B PE=1 SV=4;tr|A0A087X1A9|A0A087X1A9_HUMAN Vesicle-trafficking protein SEC22b (Fragment) OS=Homo sapiens OX=9606 GN=SEC22B PE=1 SV=1	2	2	2	0	2	0	0	0	2	0	0	11.2	11.2	11.2	24.593	215	15.753	0	11.2	0	0	17708000	0	17708000	0	0
O75688;C9JIR6;B8ZZF0;E9PKB5;P35813	O75688;C9JIR6;B8ZZF0	Protein phosphatase 1B	PPM1B	sp|O75688|PPM1B_HUMAN Protein phosphatase 1B OS=Homo sapiens OX=9606 GN=PPM1B PE=1 SV=1;tr|C9JIR6|C9JIR6_HUMAN Protein phosphatase 1B (Fragment) OS=Homo sapiens OX=9606 GN=PPM1B PE=1 SV=1;tr|B8ZZF0|B8ZZF0_HUMAN Protein phosphatase 1B (Fragment) OS=Homo sap	5	4	4	0	0	4	4	0	0	4	4	12.7	12.7	12.7	52.642	479	71.876	0	0	12.7	12.7	299440000	0	0	152070000	147370000
O75844	O75844	CAAX prenyl protease 1 homolog	ZMPSTE24	sp|O75844|FACE1_HUMAN CAAX prenyl protease 1 homolog OS=Homo sapiens OX=9606 GN=ZMPSTE24 PE=1 SV=2	1	2	2	0	0	1	2	0	0	1	2	5.7	5.7	5.7	54.812	475	15.965	0	0	2.3	5.7	31342000	0	0	10902000	20440000
O75874	O75874	Isocitrate dehydrogenase [NADP] cytoplasmic	IDH1	sp|O75874|IDHC_HUMAN Isocitrate dehydrogenase [NADP] cytoplasmic OS=Homo sapiens OX=9606 GN=IDH1 PE=1 SV=2	1	1	1	0	0	1	1	0	0	1	1	3.1	3.1	3.1	46.659	414	7.2275	0	0	3.1	3.1	14502000	0	0	5109900	9392300
O94804	O94804	Serine/threonine-protein kinase 10	STK10	sp|O94804|STK10_HUMAN Serine/threonine-protein kinase 10 OS=Homo sapiens OX=9606 GN=STK10 PE=1 SV=1	1	1	1	0	1	0	0	0	1	0	0	0.8	0.8	0.8	112.13	968	-2	0	0.8	0	0	16678000	0	16678000	0	0
O94906	O94906	Pre-mRNA-processing factor 6	PRPF6	sp|O94906|PRP6_HUMAN Pre-mRNA-processing factor 6 OS=Homo sapiens OX=9606 GN=PRPF6 PE=1 SV=1	1	1	1	0	0	1	0	0	0	1	0	1.6	1.6	1.6	106.92	941	14.498	0	0	1.6	0	9542800	0	0	9542800	0
O94925	O94925	Glutaminase kidney isoform, mitochondrial	GLS	sp|O94925|GLSK_HUMAN Glutaminase kidney isoform, mitochondrial OS=Homo sapiens OX=9606 GN=GLS PE=1 SV=1	1	2	2	0	0	1	2	0	0	1	2	5.4	5.4	5.4	73.46	669	72.186	0	0	3.1	5.4	70565000	0	0	13653000	56912000
O95168	O95168	NADH dehydrogenase [ubiquinone] 1 beta subcomplex subunit 4	NDUFB4	sp|O95168|NDUB4_HUMAN NADH dehydrogenase [ubiquinone] 1 beta subcomplex subunit 4 OS=Homo sapiens OX=9606 GN=NDUFB4 PE=1 SV=3	1	1	1	0	0	0	1	0	0	0	1	7.8	7.8	7.8	15.208	129	6.294	0	0	0	7.8	26259000	0	0	0	26259000
O95373;E9PLJ0;E9PLB2	O95373;E9PLJ0;E9PLB2	Importin-7	IPO7	sp|O95373|IPO7_HUMAN Importin-7 OS=Homo sapiens OX=9606 GN=IPO7 PE=1 SV=1;tr|E9PLJ0|E9PLJ0_HUMAN Importin-7 OS=Homo sapiens OX=9606 GN=IPO7 PE=1 SV=1;tr|E9PLB2|E9PLB2_HUMAN Importin-7 (Fragment) OS=Homo sapiens OX=9606 GN=IPO7 PE=1 SV=8	3	2	2	0	0	2	2	0	0	2	2	2.5	2.5	2.5	119.52	1038	17.667	0	0	2.5	2.5	63498000	0	0	20212000	43286000
O95573	O95573	Long-chain-fatty-acid--CoA ligase 3	ACSL3	sp|O95573|ACSL3_HUMAN Long-chain-fatty-acid--CoA ligase 3 OS=Homo sapiens OX=9606 GN=ACSL3 PE=1 SV=3	1	1	1	0	0	1	1	0	0	1	1	1.2	1.2	1.2	80.419	720	6.3644	0	0	1.2	1.2	15001000	0	0	7701700	7299000
O95747;C9JIG9	O95747;C9JIG9	Serine/threonine-protein kinase OSR1	OXSR1	sp|O95747|OXSR1_HUMAN Serine/threonine-protein kinase OSR1 OS=Homo sapiens OX=9606 GN=OXSR1 PE=1 SV=1;tr|C9JIG9|C9JIG9_HUMAN Serine/threonine-protein kinase OSR1 OS=Homo sapiens OX=9606 GN=OXSR1 PE=1 SV=1	2	2	2	0	0	2	1	0	0	2	1	5.1	5.1	5.1	58.022	527	12.422	0	0	5.1	2.3	25375000	0	0	16725000	8650500
O95816	O95816	BAG family molecular chaperone regulator 2	BAG2	sp|O95816|BAG2_HUMAN BAG family molecular chaperone regulator 2 OS=Homo sapiens OX=9606 GN=BAG2 PE=1 SV=1	1	1	1	0	0	0	1	0	0	0	1	5.2	5.2	5.2	23.772	211	5.8258	0	0	0	5.2	4977700	0	0	0	4977700
P00403	P00403	Cytochrome c oxidase subunit 2	MT-CO2	sp|P00403|COX2_HUMAN Cytochrome c oxidase subunit 2 OS=Homo sapiens OX=9606 GN=MT-CO2 PE=1 SV=1	1	1	1	0	1	1	1	0	1	1	1	4.4	4.4	4.4	25.565	227	6.2527	0	4.4	4.4	4.4	95774000	0	7986300	32480000	55308000
P00558;P07205	P00558;P07205	Phosphoglycerate kinase 1;Phosphoglycerate kinase 2	PGK1;PGK2	sp|P00558|PGK1_HUMAN Phosphoglycerate kinase 1 OS=Homo sapiens OX=9606 GN=PGK1 PE=1 SV=3;sp|P07205|PGK2_HUMAN Phosphoglycerate kinase 2 OS=Homo sapiens OX=9606 GN=PGK2 PE=1 SV=3	2	2	2	0	0	2	0	0	0	2	0	6	6	6	44.614	417	11.773	0	0	6	0	11824000	0	0	11824000	0
P02008	P02008	Hemoglobin subunit zeta	HBZ	sp|P02008|HBAZ_HUMAN Hemoglobin subunit zeta OS=Homo sapiens OX=9606 GN=HBZ PE=1 SV=2	1	1	1	1	1	0	0	1	1	0	0	7.7	7.7	7.7	15.637	142	6.5532	7.7	7.7	0	0	16228000000	12032000000	4196000000	0	0
P04035	P04035	3-hydroxy-3-methylglutaryl-coenzyme A reductase	HMGCR	sp|P04035|HMDH_HUMAN 3-hydroxy-3-methylglutaryl-coenzyme A reductase OS=Homo sapiens OX=9606 GN=HMGCR PE=1 SV=1	1	1	1	0	1	0	0	0	1	0	0	0.9	0.9	0.9	97.475	888	-2	0	0.9	0	0	4230700	0	4230700	0	0
P04181	P04181	Ornithine aminotransferase, mitochondrial;Ornithine aminotransferase, hepatic form;Ornithine aminotransferase, renal form	OAT	sp|P04181|OAT_HUMAN Ornithine aminotransferase, mitochondrial OS=Homo sapiens OX=9606 GN=OAT PE=1 SV=1	1	4	4	0	1	1	2	0	1	1	2	11.4	11.4	11.4	48.534	439	23.172	0	3.2	3.6	4.6	57898000	0	11073000	0	46825000
P04264;CON__P04264;CON__Q6IFZ6;CON__Q7Z794;Q7Z794;CON__Q9R0H5;CON__Q6NXH9	P04264;CON__P04264	Keratin, type II cytoskeletal 1	KRT1	sp|P04264|K2C1_HUMAN Keratin, type II cytoskeletal 1 OS=Homo sapiens OX=9606 GN=KRT1 PE=1 SV=6;	7	35	21	23	28	12	23	14	16	8	12	52.3	52.3	37.9	66.038	644	323.31	39.3	43.2	18.9	34.2	30989000000	10689000000	14167000000	1025100000	5107700000
P04350;M0R278;M0R1I1;K7ES63	P04350	Tubulin beta-4A chain	TUBB4A	sp|P04350|TBB4A_HUMAN Tubulin beta-4A chain OS=Homo sapiens OX=9606 GN=TUBB4A PE=1 SV=2	4	12	0	2	3	9	12	0	0	0	0	40.3	5.9	0	49.585	444	42.101	5.6	7.9	32.9	40.3	243850000	0	0	74733000	169110000
P04406;E7EUT5	P04406;E7EUT5	Glyceraldehyde-3-phosphate dehydrogenase	GAPDH	sp|P04406|G3P_HUMAN Glyceraldehyde-3-phosphate dehydrogenase OS=Homo sapiens OX=9606 GN=GAPDH PE=1 SV=3;tr|E7EUT5|E7EUT5_HUMAN Glyceraldehyde-3-phosphate dehydrogenase OS=Homo sapiens OX=9606 GN=GAPDH PE=1 SV=1	2	8	8	0	2	6	6	0	2	6	6	34	34	34	36.053	335	113.89	0	7.5	27.2	26.6	2677900000	0	85684000	1081500000	1510700000
P04792;F8WE04;C9J3N8	P04792;F8WE04	Heat shock protein beta-1	HSPB1	sp|P04792|HSPB1_HUMAN Heat shock protein beta-1 OS=Homo sapiens OX=9606 GN=HSPB1 PE=1 SV=2;tr|F8WE04|F8WE04_HUMAN Heat shock protein beta-1 OS=Homo sapiens OX=9606 GN=HSPB1 PE=1 SV=1	3	7	7	0	2	4	6	0	2	4	6	43.9	43.9	43.9	22.782	205	55.492	0	12.7	21.5	39	856000000	0	10936000	245440000	599620000
P04818	P04818	Thymidylate synthase	TYMS	sp|P04818|TYSY_HUMAN Thymidylate synthase OS=Homo sapiens OX=9606 GN=TYMS PE=1 SV=3	1	1	1	0	0	0	1	0	0	0	1	5.1	5.1	5.1	35.716	313	9.6144	0	0	0	5.1	17228000	0	0	0	17228000
P04843;B7Z4L4;F8WF32	P04843	Dolichyl-diphosphooligosaccharide--protein glycosyltransferase subunit 1	RPN1	sp|P04843|RPN1_HUMAN Dolichyl-diphosphooligosaccharide--protein glycosyltransferase subunit 1 OS=Homo sapiens OX=9606 GN=RPN1 PE=1 SV=1	3	5	5	0	0	3	4	0	0	3	4	11.9	11.9	11.9	68.569	607	68.173	0	0	5.8	10.5	251130000	0	0	75989000	175140000
P04844;Q5JYR4;Q5JYR7;Q5JYR3;H0Y5M1;F2Z3K5	P04844;Q5JYR4;Q5JYR7	Dolichyl-diphosphooligosaccharide--protein glycosyltransferase subunit 2	RPN2	sp|P04844|RPN2_HUMAN Dolichyl-diphosphooligosaccharide--protein glycosyltransferase subunit 2 OS=Homo sapiens OX=9606 GN=RPN2 PE=1 SV=3;tr|Q5JYR4|Q5JYR4_HUMAN Dolichyl-diphosphooligosaccharide--protein glycosyltransferase subunit 2 (Fragment) OS=Homo sapie	6	3	3	0	0	3	3	0	0	3	3	7.6	7.6	7.6	69.283	631	37.429	0	0	7.6	7.6	397990000	0	0	118970000	279020000
P05023;M0R116;B1AKY9;A0A2R8YEY8;A0A0A0MT26;P13637;P50993;H0Y7C1;P20648;Q5TC05;M0QXF2;Q13733;P54707	P05023	Sodium/potassium-transporting ATPase subunit alpha-1	ATP1A1	sp|P05023|AT1A1_HUMAN Sodium/potassium-transporting ATPase subunit alpha-1 OS=Homo sapiens OX=9606 GN=ATP1A1 PE=1 SV=1	13	8	8	0	0	3	7	0	0	3	7	10.9	10.9	10.9	112.89	1023	67.486	0	0	4	9.7	445940000	0	0	114670000	331270000
P05141;P12235;V9GYG0;Q9H0C2	P05141;P12235	ADP/ATP translocase 2;ADP/ATP translocase 2, N-terminally processed;ADP/ATP translocase 1	SLC25A5;SLC25A4	sp|P05141|ADT2_HUMAN ADP/ATP translocase 2 OS=Homo sapiens OX=9606 GN=SLC25A5 PE=1 SV=7;sp|P12235|ADT1_HUMAN ADP/ATP translocase 1 OS=Homo sapiens OX=9606 GN=SLC25A4 PE=1 SV=4	4	8	3	1	1	6	6	0	0	3	2	26.2	26.2	11.4	32.852	298	50.94	2.7	2.7	21.1	19.1	3816400000	81558000	133780000	362710000	3238400000
P05386	P05386	60S acidic ribosomal protein P1	RPLP1	sp|P05386|RLA1_HUMAN 60S acidic ribosomal protein P1 OS=Homo sapiens OX=9606 GN=RPLP1 PE=1 SV=1	1	1	1	0	0	0	1	0	0	0	1	14	14	14	11.514	114	9.6708	0	0	0	14	40737000	0	0	0	40737000
P05976;P08590	P05976;P08590	Myosin light chain 1/3, skeletal muscle isoform;Myosin light chain 3	MYL1;MYL3	sp|P05976|MYL1_HUMAN Myosin light chain 1/3, skeletal muscle isoform OS=Homo sapiens OX=9606 GN=MYL1 PE=2 SV=3;sp|P08590|MYL3_HUMAN Myosin light chain 3 OS=Homo sapiens OX=9606 GN=MYL3 PE=1 SV=3	2	1	1	1	1	0	0	1	1	0	0	8.2	8.2	8.2	21.145	194	24.671	8.2	8.2	0	0	44237000	44237000	0	0	0
P06733;A0A2R8Y6G6;A0A2R8Y879;A0A2R8YEM5;K7EM90;A0A2R8Y6I8;K7ERS8;A0A2R8Y798;A0A2R8YEG5;F5H1C3;E5RI09;E5RG95;K7EPM1;K7EKN2;E5RGZ4;F5H0C8;P13929;P09104	P06733;A0A2R8Y6G6;A0A2R8Y879;A0A2R8YEM5;K7EM90	Alpha-enolase;Enolase	ENO1	sp|P06733|ENOA_HUMAN Alpha-enolase OS=Homo sapiens OX=9606 GN=ENO1 PE=1 SV=2;tr|A0A2R8Y6G6|A0A2R8Y6G6_HUMAN Alpha-enolase OS=Homo sapiens OX=9606 GN=ENO1 PE=1 SV=1;tr|A0A2R8Y879|A0A2R8Y879_HUMAN Alpha-enolase (Fragment) OS=Homo sapiens OX=9606 GN=ENO1 PE=1	18	8	8	0	0	5	5	0	0	5	5	17.1	17.1	17.1	47.168	434	124.3	0	0	10.4	11.5	1312700000	0	0	669360000	643330000
P06748;E5RGW4	P06748;E5RGW4	Nucleophosmin	NPM1	sp|P06748|NPM_HUMAN Nucleophosmin OS=Homo sapiens OX=9606 GN=NPM1 PE=1 SV=2;tr|E5RGW4|E5RGW4_HUMAN Nucleophosmin (Fragment) OS=Homo sapiens OX=9606 GN=NPM1 PE=1 SV=1	2	2	2	1	0	1	1	1	0	1	1	7.5	7.5	7.5	32.575	294	12.865	3.1	0	4.4	4.4	34322000	0	0	11632000	22690000
P06858	P06858	Lipoprotein lipase	LPL	sp|P06858|LIPL_HUMAN Lipoprotein lipase OS=Homo sapiens OX=9606 GN=LPL PE=1 SV=1	1	1	1	0	0	1	1	0	0	1	1	2.1	2.1	2.1	53.162	475	6.1664	0	0	2.1	2.1	81491000	0	0	37091000	44400000
P07196;A0A0S2Z436;A0A087X0W2	P07196;A0A0S2Z436;A0A087X0W2	Neurofilament light polypeptide	NEFL	sp|P07196|NFL_HUMAN Neurofilament light polypeptide OS=Homo sapiens OX=9606 GN=NEFL PE=1 SV=3;tr|A0A0S2Z436|A0A0S2Z436_HUMAN Neurofilament light polypeptide isoform 1 (Fragment) OS=Homo sapiens OX=9606 GN=NEFL PE=1 SV=1;tr|A0A087X0W2|A0A087X0W2_HUMAN Neuro	3	13	12	3	13	0	0	2	12	0	0	22.7	21	21	61.516	543	86	5.7	22.7	0	0	1131600000	9593600	1122000000	0	0
P07237;I3L312;H7BZ94;I3L4M2;I3L0S0;I3L3P5;I3NI03;I3L398;H0Y3Z3	P07237;I3L312;H7BZ94	Protein disulfide-isomerase	P4HB	sp|P07237|PDIA1_HUMAN Protein disulfide-isomerase OS=Homo sapiens OX=9606 GN=P4HB PE=1 SV=3;tr|I3L312|I3L312_HUMAN Protein disulfide-isomerase (Fragment) OS=Homo sapiens OX=9606 GN=P4HB PE=1 SV=2;tr|H7BZ94|H7BZ94_HUMAN Protein disulfide-isomerase OS=Homo s	9	3	3	0	0	2	2	0	0	2	2	7.7	7.7	7.7	57.116	508	28.78	0	0	5.7	4.3	56419000	0	0	23300000	33119000
P07585;H0YI87;H0YIH3;F8VNV6;P21810	P07585;H0YI87;H0YIH3;F8VNV6;P21810	Decorin;Biglycan	DCN;BGN	sp|P07585|PGS2_HUMAN Decorin OS=Homo sapiens OX=9606 GN=DCN PE=1 SV=1;tr|H0YI87|H0YI87_HUMAN Decorin (Fragment) OS=Homo sapiens OX=9606 GN=DCN PE=1 SV=1;tr|H0YIH3|H0YIH3_HUMAN Decorin (Fragment) OS=Homo sapiens OX=9606 GN=DCN PE=1 SV=1;tr|F8VNV6|F8VNV6_HUM	5	2	2	0	0	0	2	0	0	0	2	4.7	4.7	4.7	39.746	359	15.196	0	0	0	4.7	80206000	0	0	0	80206000
P07814;V9GYZ6	P07814;V9GYZ6	Bifunctional glutamate/proline--tRNA ligase;Glutamate--tRNA ligase;Proline--tRNA ligase	EPRS	sp|P07814|SYEP_HUMAN Bifunctional glutamate/proline--tRNA ligase OS=Homo sapiens OX=9606 GN=EPRS PE=1 SV=5;tr|V9GYZ6|V9GYZ6_HUMAN Bifunctional glutamate/proline--tRNA ligase (Fragment) OS=Homo sapiens OX=9606 GN=EPRS PE=1 SV=1	2	2	2	0	0	0	2	0	0	0	2	2.1	2.1	2.1	170.59	1512	13.246	0	0	0	2.1	9481900	0	0	0	9481900
P07900;Q58FF6;Q58FG0;G3V2J8;Q58FF8;Q14568	P07900	Heat shock protein HSP 90-alpha	HSP90AA1	sp|P07900|HS90A_HUMAN Heat shock protein HSP 90-alpha OS=Homo sapiens OX=9606 GN=HSP90AA1 PE=1 SV=5	6	9	2	0	1	8	8	0	0	1	1	10	2.3	2.3	84.659	732	11.949	0	1.4	8.6	9	30786000	0	0	18735000	12050000
P07996;P35442	P07996	Thrombospondin-1	THBS1	sp|P07996|TSP1_HUMAN Thrombospondin-1 OS=Homo sapiens OX=9606 GN=THBS1 PE=1 SV=2	2	10	1	0	0	10	10	0	0	1	1	8.4	1.2	1.2	129.38	1170	21.771	0	0	8.4	8.4	1681600000	0	0	856620000	824970000
P08238;Q58FF7;F8W026	P08238	Heat shock protein HSP 90-beta	HSP90AB1	sp|P08238|HS90B_HUMAN Heat shock protein HSP 90-beta OS=Homo sapiens OX=9606 GN=HSP90AB1 PE=1 SV=4	3	19	11	0	1	15	16	0	0	7	8	23.3	23.3	14	83.263	724	323.31	0	1.4	18.9	20.2	3490300000	0	8699600	1223800000	2257800000
P08574	P08574	Cytochrome c1, heme protein, mitochondrial	CYC1	sp|P08574|CY1_HUMAN Cytochrome c1, heme protein, mitochondrial OS=Homo sapiens OX=9606 GN=CYC1 PE=1 SV=3	1	1	1	0	0	0	1	0	0	0	1	3.1	3.1	3.1	35.422	325	5.8835	0	0	0	3.1	17128000	0	0	0	17128000
P08670;B0YJC4;B0YJC5;A0A1B0GTT5;P17661;H7C5W5;P41219;CON__Q9DCV7;CON__Q3KNV1;CON__P08729;E7EMV2;E7ESP9;P08729;Q16352;P07197;F8W835;CON__Q9NSB2;CON__Q6ISB0;Q9NSB2;P12036	P08670;B0YJC4;B0YJC5	Vimentin	VIM	sp|P08670|VIME_HUMAN Vimentin OS=Homo sapiens OX=9606 GN=VIM PE=1 SV=4;tr|B0YJC4|B0YJC4_HUMAN Vimentin variant 3 OS=Homo sapiens OX=9606 GN=VIM PE=1 SV=1;tr|B0YJC5|B0YJC5_HUMAN Vimentin variant 4 OS=Homo sapiens OX=9606 GN=VIM PE=1 SV=1	20	44	35	27	42	6	5	20	34	6	5	74.7	74.7	58.2	53.651	466	323.31	53.2	70.8	14.4	12.2	104430000000	5947500000	97987000000	188510000	304820000
P09382	P09382	Galectin-1	LGALS1	sp|P09382|LEG1_HUMAN Galectin-1 OS=Homo sapiens OX=9606 GN=LGALS1 PE=1 SV=2	1	2	2	0	0	1	2	0	0	1	2	11.9	11.9	11.9	14.716	135	11.093	0	0	5.9	11.9	329550000	0	0	73062000	256490000
P0DN76;Q01081	P0DN76;Q01081	Splicing factor U2AF 35 kDa subunit	U2AF1	sp|P0DN76|U2AF5_HUMAN Splicing factor U2AF 35 kDa subunit-like protein OS=Homo sapiens OX=9606 GN=U2AF1L5 PE=1 SV=1;sp|Q01081|U2AF1_HUMAN Splicing factor U2AF 35 kDa subunit OS=Homo sapiens OX=9606 GN=U2AF1 PE=1 SV=3	2	1	1	0	0	0	1	0	0	0	1	5.4	5.4	5.4	27.872	240	8.8019	0	0	0	5.4	16628000	0	0	0	16628000
P0DP25;P0DP24;P0DP23;H0Y7A7;F8WBR5;M0QZ52;G3V479;E7ETZ0;E7EMB3;G3V226;G3V361;Q96HY3	P0DP25;P0DP24;P0DP23;H0Y7A7;F8WBR5;M0QZ52;G3V479;E7ETZ0;E7EMB3		CALM2;CALM3;CALM1	sp|P0DP25|CALM3_HUMAN Calmodulin-3 OS=Homo sapiens OX=9606 GN=CALM3 PE=1 SV=1;sp|P0DP24|CALM2_HUMAN Calmodulin-2 OS=Homo sapiens OX=9606 GN=CALM2 PE=1 SV=1;sp|P0DP23|CALM1_HUMAN Calmodulin-1 OS=Homo sapiens OX=9606 GN=CALM1 PE=1 SV=1;tr|H0Y7A7|H0Y7A7_HUMAN	12	3	3	3	1	1	0	3	1	1	0	26.2	26.2	26.2	16.837	149	39.529	26.2	11.4	6	0	372150000	357560000	14584000	0	0
P10809	P10809	60 kDa heat shock protein, mitochondrial	HSPD1	sp|P10809|CH60_HUMAN 60 kDa heat shock protein, mitochondrial OS=Homo sapiens OX=9606 GN=HSPD1 PE=1 SV=2	1	2	2	0	0	0	2	0	0	0	2	3.7	3.7	3.7	61.054	573	21.647	0	0	0	3.7	29461000	0	0	0	29461000
P11021;Q53FA3;P34931	P11021	78 kDa glucose-regulated protein	HSPA5	sp|P11021|BIP_HUMAN Endoplasmic reticulum chaperone BiP OS=Homo sapiens OX=9606 GN=HSPA5 PE=1 SV=2	3	10	9	0	2	8	6	0	2	7	6	16.5	16.5	14.1	72.332	654	136.99	0	4.7	12.7	9.9	837010000	0	10679000	475560000	350780000
P11166;A6NL68;A0A0D9SG74;A0A0D9SFK9	P11166	Solute carrier family 2, facilitated glucose transporter member 1	SLC2A1	sp|P11166|GTR1_HUMAN Solute carrier family 2, facilitated glucose transporter member 1 OS=Homo sapiens OX=9606 GN=SLC2A1 PE=1 SV=2	4	4	4	0	0	3	3	0	0	3	3	9.1	9.1	9.1	54.083	492	213.87	0	0	7.3	6.1	408080000	0	0	134320000	273770000
P11216;H0Y4Z6	P11216	Glycogen phosphorylase, brain form	PYGB	sp|P11216|PYGB_HUMAN Glycogen phosphorylase, brain form OS=Homo sapiens OX=9606 GN=PYGB PE=1 SV=5	2	3	3	0	0	1	3	0	0	1	3	4.6	4.6	4.6	96.695	843	21.156	0	0	1.4	4.6	78508000	0	0	21344000	57164000
P12004	P12004	Proliferating cell nuclear antigen	PCNA	sp|P12004|PCNA_HUMAN Proliferating cell nuclear antigen OS=Homo sapiens OX=9606 GN=PCNA PE=1 SV=1	1	1	1	0	0	1	1	0	0	1	1	3.1	3.1	3.1	28.768	261	6.1517	0	0	3.1	3.1	130780000	0	0	57503000	73276000
P12236	P12236	ADP/ATP translocase 3;ADP/ATP translocase 3, N-terminally processed	SLC25A6	sp|P12236|ADT3_HUMAN ADP/ATP translocase 3 OS=Homo sapiens OX=9606 GN=SLC25A6 PE=1 SV=4	1	6	1	1	1	3	5	0	0	0	1	20.1	5.4	5.4	32.866	298	6.6501	2.7	2.7	9.7	17.4	17104000	0	0	0	17104000
P13497	P13497	Bone morphogenetic protein 1	BMP1	sp|P13497|BMP1_HUMAN Bone morphogenetic protein 1 OS=Homo sapiens OX=9606 GN=BMP1 PE=1 SV=2	1	1	1	0	0	1	1	0	0	1	1	1	1	1	111.25	986	6.124	0	0	1	1	25868000	0	0	14302000	11566000
P13639	P13639	Elongation factor 2	EEF2	sp|P13639|EF2_HUMAN Elongation factor 2 OS=Homo sapiens OX=9606 GN=EEF2 PE=1 SV=4	1	12	12	0	0	10	6	0	0	10	6	13.8	13.8	13.8	95.337	858	87.334	0	0	10.5	8.2	833500000	0	0	409580000	423920000
P14543	P14543	Nidogen-1	ARF1;ARF3	sp|P14543|NID1_HUMAN Nidogen-1 OS=Homo sapiens OX=9606 GN=NID1 PE=1 SV=3	1	1	1	0	0	0	1	0	0	0	1	1	1	1	136.38	1247	6.0647	0	0	0	1	37965000	0	0	0	37965000
P14618;H3BTN5;H3BQ34;B4DNK4;H3BR70;H3BT25;H3BUW1;H3BTJ2;H3BN34;H3BQZ3;H3BU13;P30613	P14618;H3BTN5;H3BQ34;B4DNK4;H3BR70	Pyruvate kinase PKM;Pyruvate kinase	PKM	sp|P14618|KPYM_HUMAN Pyruvate kinase PKM OS=Homo sapiens OX=9606 GN=PKM PE=1 SV=4;tr|H3BTN5|H3BTN5_HUMAN Pyruvate kinase (Fragment) OS=Homo sapiens OX=9606 GN=PKM PE=1 SV=1;tr|H3BQ34|H3BQ34_HUMAN Pyruvate kinase OS=Homo sapiens OX=9606 GN=PKM PE=1 SV=1;tr|	12	16	16	0	0	14	13	0	0	14	13	29.4	29.4	29.4	57.936	531	174.34	0	0	26.4	24.5	3398500000	0	0	1289200000	2109400000
P14625;Q96GW1;A0A1W2PRR1;Q58FF3;F8VPC7	P14625	Endoplasmin	HSP90B1	sp|P14625|ENPL_HUMAN Endoplasmin OS=Homo sapiens OX=9606 GN=HSP90B1 PE=1 SV=1	5	12	11	0	0	12	7	0	0	11	6	16.2	14.7	14.7	92.468	803	85.132	0	0	16.2	9.1	634600000	0	0	384440000	250160000
P14649;F8W1I5	P14649;F8W1I5	Myosin light chain 6B	MYL6B	sp|P14649|MYL6B_HUMAN Myosin light chain 6B OS=Homo sapiens OX=9606 GN=MYL6B PE=1 SV=1;tr|F8W1I5|F8W1I5_HUMAN Myosin light chain 6B OS=Homo sapiens OX=9606 GN=MYL6B PE=1 SV=1	2	3	2	3	2	0	0	2	1	0	0	19.2	13	13	22.764	208	21.844	19.2	12.5	0	0	174680000	105520000	69163000	0	0
P15924	P15924	Desmoplakin	DSP	sp|P15924|DESP_HUMAN Desmoplakin OS=Homo sapiens OX=9606 GN=DSP PE=1 SV=3	1	2	2	1	1	0	0	1	1	0	0	0.7	0.7	0.7	331.77	2871	12.052	0.3	0.3	0	0	24072000	5690600	18381000	0	0
P16035	P16035	Metalloproteinase inhibitor 2	TIMP2	sp|P16035|TIMP2_HUMAN Metalloproteinase inhibitor 2 OS=Homo sapiens OX=9606 GN=TIMP2 PE=1 SV=2	1	1	1	0	0	1	1	0	0	1	1	6.8	6.8	6.8	24.399	220	9.5553	0	0	6.8	6.8	36434000	0	0	14408000	22026000
P16615;H7C5W9	P16615;H7C5W9	Sarcoplasmic/endoplasmic reticulum calcium ATPase 2	ATP2A2	sp|P16615|AT2A2_HUMAN Sarcoplasmic/endoplasmic reticulum calcium ATPase 2 OS=Homo sapiens OX=9606 GN=ATP2A2 PE=1 SV=1;tr|H7C5W9|H7C5W9_HUMAN Sarcoplasmic/endoplasmic reticulum calcium ATPase 2 (Fragment) OS=Homo sapiens OX=9606 GN=ATP2A2 PE=1 SV=1	2	2	2	0	0	2	1	0	0	2	1	3.2	3.2	3.2	114.76	1042	14.158	0	0	3.2	2	27155000	0	0	13782000	13374000
P17812	P17812	CTP synthase 1	CTPS1	sp|P17812|PYRG1_HUMAN CTP synthase 1 OS=Homo sapiens OX=9606 GN=CTPS1 PE=1 SV=2	1	3	3	0	0	2	3	0	0	2	3	7.4	7.4	7.4	66.69	591	57.422	0	0	4.4	7.4	258940000	0	0	66968000	191980000
P17987;F5H282;E7EQR6;E7ERF2;F5H726;F5GZI8;F5H676;F5H136;F5GZ03	P17987;F5H282;E7EQR6;E7ERF2	T-complex protein 1 subunit alpha	TCP1	sp|P17987|TCPA_HUMAN T-complex protein 1 subunit alpha OS=Homo sapiens OX=9606 GN=TCP1 PE=1 SV=1;tr|F5H282|F5H282_HUMAN T-complex protein 1 subunit alpha OS=Homo sapiens OX=9606 GN=TCP1 PE=1 SV=1;tr|E7EQR6|E7EQR6_HUMAN T-complex protein 1 subunit alpha OS=	9	4	4	0	0	2	4	0	0	2	4	8.1	8.1	8.1	60.343	556	32.064	0	0	4	8.1	298330000	0	0	101750000	196580000
P18085;C9JPM4;C9JAK5;F5H0C7;U3KQF2;F5H1V1;F5H6T5;F8WDB3	P18085;C9JPM4;C9JAK5;F5H0C7	ADP-ribosylation factor 4	ARF4;ARF3	sp|P18085|ARF4_HUMAN ADP-ribosylation factor 4 OS=Homo sapiens OX=9606 GN=ARF4 PE=1 SV=3;tr|C9JPM4|C9JPM4_HUMAN ADP-ribosylation factor 4 (Fragment) OS=Homo sapiens OX=9606 GN=ARF4 PE=1 SV=1;tr|C9JAK5|C9JAK5_HUMAN ADP-ribosylation factor 4 OS=Homo sapiens	8	8	4	0	1	4	8	0	1	1	4	51.1	51.1	22.2	20.511	180	76.986	0	4.4	32.2	51.1	2093400000	0	28871000	404220000	1660300000
P22102;H7C366;A0A140TA71;C9JBJ1;C9JTV6;F8WD69	P22102;H7C366;A0A140TA71;C9JBJ1;C9JTV6;F8WD69	Trifunctional purine biosynthetic protein adenosine-3;Phosphoribosylamine--glycine ligase;Phosphoribosylformylglycinamidine cyclo-ligase;Phosphoribosylglycinamide formyltransferase	GART	sp|P22102|PUR2_HUMAN Trifunctional purine biosynthetic protein adenosine-3 OS=Homo sapiens OX=9606 GN=GART PE=1 SV=1;tr|H7C366|H7C366_HUMAN Trifunctional purine biosynthetic protein adenosine-3 (Fragment) OS=Homo sapiens OX=9606 GN=GART PE=1 SV=1;tr|A0A140	6	2	2	0	0	2	1	0	0	2	1	2.5	2.5	2.5	107.77	1010	12.794	0	0	2.5	1.3	34368000	0	0	27512000	6856400
P22492;P16403;Q02539;P10412;P16402	P22492;P16403;Q02539;P10412;P16402	Histone H1t;Histone H1.2;Histone H1.1;Histone H1.4;Histone H1.3	HIST1H1T;HIST1H1C;HIST1H1A;HIST1H1E;HIST1H1D	sp|P22492|H1T_HUMAN Histone H1t OS=Homo sapiens OX=9606 GN=HIST1H1T PE=2 SV=4;sp|P16403|H12_HUMAN Histone H1.2 OS=Homo sapiens OX=9606 GN=HIST1H1C PE=1 SV=2;sp|Q02539|H11_HUMAN Histone H1.1 OS=Homo sapiens OX=9606 GN=HIST1H1A PE=1 SV=3;sp|P10412|H14_HUMAN	5	1	1	0	1	0	0	0	1	0	0	5.3	5.3	5.3	22.019	207	6.0539	0	5.3	0	0	2822100	0	2822100	0	0
P23396;E9PPU1;E9PL09;H0YEU2;F2Z2S8;H0YCJ7;E9PQ96;E9PJH4;H0YF32;E9PK82;E9PSF4;E9PQX2;H0YES8	P23396;E9PPU1;E9PL09;H0YEU2;F2Z2S8;H0YCJ7	40S ribosomal protein S3	RPS3	sp|P23396|RS3_HUMAN 40S ribosomal protein S3 OS=Homo sapiens OX=9606 GN=RPS3 PE=1 SV=2;tr|E9PPU1|E9PPU1_HUMAN 40S ribosomal protein S3 OS=Homo sapiens OX=9606 GN=RPS3 PE=1 SV=1;tr|E9PL09|E9PL09_HUMAN 40S ribosomal protein S3 OS=Homo sapiens OX=9606 GN=RPS3	13	11	11	5	4	10	9	5	4	10	9	56	56	56	26.688	243	80.358	23.9	18.5	50.6	41.6	3689200000	128560000	274210000	1363500000	1923000000
P23526	P23526	Adenosylhomocysteinase	AHCY	sp|P23526|SAHH_HUMAN Adenosylhomocysteinase OS=Homo sapiens OX=9606 GN=AHCY PE=1 SV=4	1	1	1	0	0	1	0	0	0	1	0	3.5	3.5	3.5	47.716	432	11.475	0	0	3.5	0	4810900	0	0	4810900	0
P23528;E9PS23;G3V1A4;E9PP50;E9PK25;E9PLJ3;E9PQB7	P23528;E9PS23;G3V1A4;E9PP50;E9PK25	Cofilin-1	CFL1	sp|P23528|COF1_HUMAN Cofilin-1 OS=Homo sapiens OX=9606 GN=CFL1 PE=1 SV=3;tr|E9PS23|E9PS23_HUMAN Cofilin-1 (Fragment) OS=Homo sapiens OX=9606 GN=CFL1 PE=1 SV=8;tr|G3V1A4|G3V1A4_HUMAN Cofilin 1 (Non-muscle), isoform CRA_a OS=Homo sapiens OX=9606 GN=CFL1 PE=1	7	3	3	0	0	3	1	0	0	3	1	20.5	20.5	20.5	18.502	166	16.807	0	0	20.5	7.2	70211000	0	0	56526000	13685000
P24534;F8WF65;F2Z2G2;C9JZW3	P24534;F8WF65;F2Z2G2;C9JZW3	Elongation factor 1-beta	EEF1B2	sp|P24534|EF1B_HUMAN Elongation factor 1-beta OS=Homo sapiens OX=9606 GN=EEF1B2 PE=1 SV=3;tr|F8WF65|F8WF65_HUMAN Elongation factor 1-beta OS=Homo sapiens OX=9606 GN=EEF1B2 PE=1 SV=1;tr|F2Z2G2|F2Z2G2_HUMAN Elongation factor 1-beta OS=Homo sapiens OX=9606 GN	4	2	2	0	0	2	2	0	0	2	2	14.7	14.7	14.7	24.763	225	42.052	0	0	14.7	14.7	112240000	0	0	51205000	61033000
P25398	P25398	40S ribosomal protein S12	RPS12	sp|P25398|RS12_HUMAN 40S ribosomal protein S12 OS=Homo sapiens OX=9606 GN=RPS12 PE=1 SV=3	1	2	2	0	0	2	2	0	0	2	2	24.2	24.2	24.2	14.515	132	32.254	0	0	24.2	24.2	221120000	0	0	79390000	141730000
P25786;F5GX11;B4DEV8	P25786;F5GX11	Proteasome subunit alpha type-1	PSMA1	sp|P25786|PSA1_HUMAN Proteasome subunit alpha type-1 OS=Homo sapiens OX=9606 GN=PSMA1 PE=1 SV=1;tr|F5GX11|F5GX11_HUMAN Proteasome endopeptidase complex OS=Homo sapiens OX=9606 GN=PSMA1 PE=1 SV=1	3	3	3	0	0	3	2	0	0	3	2	13.3	13.3	13.3	29.555	263	19.516	0	0	13.3	10.3	140040000	0	0	87704000	52333000
P25788;G3V4X5;H0YJ03	P25788;G3V4X5	Proteasome subunit alpha type-3	PSMA3	sp|P25788|PSA3_HUMAN Proteasome subunit alpha type-3 OS=Homo sapiens OX=9606 GN=PSMA3 PE=1 SV=2;tr|G3V4X5|G3V4X5_HUMAN Proteasome endopeptidase complex OS=Homo sapiens OX=9606 GN=PSMA3 PE=1 SV=1	3	4	4	0	0	3	2	0	0	3	2	13.3	13.3	13.3	28.433	255	23.287	0	0	8.6	7.5	203860000	0	0	89128000	114730000
P26373;J3QSB4	P26373;J3QSB4	60S ribosomal protein L13	RPL13	sp|P26373|RL13_HUMAN 60S ribosomal protein L13 OS=Homo sapiens OX=9606 GN=RPL13 PE=1 SV=4;tr|J3QSB4|J3QSB4_HUMAN 60S ribosomal protein L13 (Fragment) OS=Homo sapiens OX=9606 GN=RPL13 PE=1 SV=1	2	2	2	1	2	0	0	1	2	0	0	10	10	10	24.261	211	27.347	3.8	10	0	0	47244000	21058000	26186000	0	0
P26639;D6RJ97;D6RHV7;D6RCS6;D6RCA5;D6R9F8;D6RDJ6;B7ZLP8;A2RTX5	P26639	Threonine--tRNA ligase, cytoplasmic	TARS	sp|P26639|SYTC_HUMAN Threonine--tRNA ligase, cytoplasmic OS=Homo sapiens OX=9606 GN=TARS PE=1 SV=3	9	3	3	0	0	1	3	0	0	1	3	4.4	4.4	4.4	83.434	723	19.343	0	0	1.1	4.4	47154000	0	0	11347000	35807000
P26640;A0A140T936;A0A140T954;A2ABF4;A0A0G2JJT9;A0A140T904	P26640;A0A140T936	Valine--tRNA ligase	VARS	sp|P26640|SYVC_HUMAN Valine--tRNA ligase OS=Homo sapiens OX=9606 GN=VARS PE=1 SV=4;tr|A0A140T936|A0A140T936_HUMAN Valine--tRNA ligase (Fragment) OS=Homo sapiens OX=9606 GN=VARS PE=1 SV=1	6	9	9	0	0	7	6	0	0	7	6	10.2	10.2	10.2	140.47	1264	68.274	0	0	7.8	6.9	251300000	0	0	78570000	172730000
P26641	P26641	Elongation factor 1-gamma	EEF1G	sp|P26641|EF1G_HUMAN Elongation factor 1-gamma OS=Homo sapiens OX=9606 GN=EEF1G PE=1 SV=3	1	8	8	0	0	5	8	0	0	5	8	19.2	19.2	19.2	50.118	437	89.058	0	0	14	19.2	1236600000	0	0	401340000	835240000
P27348;E9PG15	P27348;E9PG15	14-3-3 protein theta	YWHAQ	sp|P27348|1433T_HUMAN 14-3-3 protein theta OS=Homo sapiens OX=9606 GN=YWHAQ PE=1 SV=1;tr|E9PG15|E9PG15_HUMAN 14-3-3 protein theta (Fragment) OS=Homo sapiens OX=9606 GN=YWHAQ PE=1 SV=1	2	3	2	0	0	2	2	0	0	1	1	14.3	14.3	10.6	27.764	245	44.611	0	0	8.6	9.4	138770000	0	0	9356600	129420000
P27694	P27694	Replication protein A 70 kDa DNA-binding subunit;Replication protein A 70 kDa DNA-binding subunit, N-terminally processed	RPA1	sp|P27694|RFA1_HUMAN Replication protein A 70 kDa DNA-binding subunit OS=Homo sapiens OX=9606 GN=RPA1 PE=1 SV=2	1	1	1	0	0	1	1	0	0	1	1	1.6	1.6	1.6	68.137	616	6.3269	0	0	1.6	1.6	37419000	0	0	16984000	20435000
P27797;K7EJB9;K7EL50	P27797;K7EJB9;K7EL50	Calreticulin	CALR	sp|P27797|CALR_HUMAN Calreticulin OS=Homo sapiens OX=9606 GN=CALR PE=1 SV=1;tr|K7EJB9|K7EJB9_HUMAN Calreticulin (Fragment) OS=Homo sapiens OX=9606 GN=CALR PE=1 SV=1;tr|K7EL50|K7EL50_HUMAN Calreticulin (Fragment) OS=Homo sapiens OX=9606 GN=CALR PE=1 SV=1	3	5	5	0	0	5	5	0	0	5	5	17.7	17.7	17.7	48.141	417	59.299	0	0	17.7	17.7	827640000	0	0	451490000	376150000
P28066	P28066	Proteasome subunit alpha type-5	PSMA5	sp|P28066|PSA5_HUMAN Proteasome subunit alpha type-5 OS=Homo sapiens OX=9606 GN=PSMA5 PE=1 SV=3	1	3	3	0	0	3	3	0	0	3	3	13.3	13.3	13.3	26.411	241	19.587	0	0	13.3	13.3	170000000	0	0	72853000	97148000
P28070	P28070	Proteasome subunit beta type-4	PSMB4	sp|P28070|PSB4_HUMAN Proteasome subunit beta type-4 OS=Homo sapiens OX=9606 GN=PSMB4 PE=1 SV=4	1	1	1	0	0	1	1	0	0	1	1	3.8	3.8	3.8	29.204	264	5.9644	0	0	3.8	3.8	24383000	0	0	24383000	0
P28289	P28289	Tropomodulin-1	TMOD1	sp|P28289|TMOD1_HUMAN Tropomodulin-1 OS=Homo sapiens OX=9606 GN=TMOD1 PE=1 SV=1	1	1	1	1	0	0	0	1	0	0	0	3.1	3.1	3.1	40.569	359	6.2749	3.1	0	0	0	5261800	5261800	0	0	0
P28838	P28838	Cytosol aminopeptidase	LAP3	sp|P28838|AMPL_HUMAN Cytosol aminopeptidase OS=Homo sapiens OX=9606 GN=LAP3 PE=1 SV=3	1	2	2	0	0	1	2	0	0	1	2	5	5	5	56.166	519	22.087	0	0	2.3	5	5850500	0	0	0	5850500
P29317	P29317	Ephrin type-A receptor 2	EPHA2	sp|P29317|EPHA2_HUMAN Ephrin type-A receptor 2 OS=Homo sapiens OX=9606 GN=EPHA2 PE=1 SV=2	1	7	7	0	0	5	6	0	0	5	6	8.8	8.8	8.8	108.27	976	50.577	0	0	6.7	7.8	466800000	0	0	145660000	321140000
P30041	P30041	Peroxiredoxin-6	PRDX6	sp|P30041|PRDX6_HUMAN Peroxiredoxin-6 OS=Homo sapiens OX=9606 GN=PRDX6 PE=1 SV=3	1	1	1	0	0	1	1	0	0	1	1	4	4	4	25.035	224	6.0764	0	0	4	4	30052000	0	0	13117000	16936000
P30050	P30050	60S ribosomal protein L12	RPL12	sp|P30050|RL12_HUMAN 60S ribosomal protein L12 OS=Homo sapiens OX=9606 GN=RPL12 PE=1 SV=1	1	4	4	1	1	4	3	1	1	4	3	29.1	29.1	29.1	17.818	165	64.216	9.1	9.1	29.1	24.2	308880000	15079000	19128000	127180000	147490000
P30101;H7BZJ3	P30101;H7BZJ3	Protein disulfide-isomerase A3	PDIA3	sp|P30101|PDIA3_HUMAN Protein disulfide-isomerase A3 OS=Homo sapiens OX=9606 GN=PDIA3 PE=1 SV=4;tr|H7BZJ3|H7BZJ3_HUMAN Protein disulfide-isomerase A3 (Fragment) OS=Homo sapiens OX=9606 GN=PDIA3 PE=1 SV=1	2	2	2	0	0	2	1	0	0	2	1	4.6	4.6	4.6	56.782	505	14.493	0	0	4.6	2.2	85367000	0	0	48339000	37028000
P31689	P31689	DnaJ homolog subfamily A member 1	DNAJA1	sp|P31689|DNJA1_HUMAN DnaJ homolog subfamily A member 1 OS=Homo sapiens OX=9606 GN=DNAJA1 PE=1 SV=2	1	2	2	0	0	1	1	0	0	1	1	9.3	9.3	9.3	44.868	397	13.861	0	0	3	6.3	68173000	0	0	14318000	53855000
P31930	P31930	Cytochrome b-c1 complex subunit 1, mitochondrial	UQCRC1	sp|P31930|QCR1_HUMAN Cytochrome b-c1 complex subunit 1, mitochondrial OS=Homo sapiens OX=9606 GN=UQCRC1 PE=1 SV=3	1	4	4	0	0	3	3	0	0	3	3	7.9	7.9	7.9	52.645	480	27.377	0	0	6.2	5.8	81904000	0	0	31098000	50806000
P33764	P33764	Protein S100-A3	S100A3	sp|P33764|S10A3_HUMAN Protein S100-A3 OS=Homo sapiens OX=9606 GN=S100A3 PE=1 SV=1	1	1	1	0	0	1	0	0	0	1	0	19.8	19.8	19.8	11.713	101	5.799	0	0	19.8	0	337040000	0	0	337040000	0
P33991	P33991	DNA replication licensing factor MCM4	MCM4	sp|P33991|MCM4_HUMAN DNA replication licensing factor MCM4 OS=Homo sapiens OX=9606 GN=MCM4 PE=1 SV=5	1	2	2	0	0	0	2	0	0	0	2	2.8	2.8	2.8	96.557	863	11.531	0	0	0	2.8	25225000	0	0	0	25225000
P33993;C9J8M6	P33993	DNA replication licensing factor MCM7	MCM7	sp|P33993|MCM7_HUMAN DNA replication licensing factor MCM7 OS=Homo sapiens OX=9606 GN=MCM7 PE=1 SV=4	2	5	5	0	0	1	5	0	0	1	5	8.2	8.2	8.2	81.307	719	36.77	0	0	1	8.2	136180000	0	0	16915000	119260000
P35250;H7C5S7;H7C5P1;H7C5Q7;F8WC37;H7C5A0;H7C5G4	P35250;H7C5S7;H7C5P1;H7C5Q7;F8WC37;H7C5A0;H7C5G4	Replication factor C subunit 2	RFC2	sp|P35250|RFC2_HUMAN Replication factor C subunit 2 OS=Homo sapiens OX=9606 GN=RFC2 PE=1 SV=3;tr|H7C5S7|H7C5S7_HUMAN Replication factor C subunit 2 (Fragment) OS=Homo sapiens OX=9606 GN=RFC2 PE=1 SV=1;tr|H7C5P1|H7C5P1_HUMAN Replication factor C subunit 2 (	7	2	2	0	0	1	2	0	0	1	2	8.5	8.5	8.5	39.157	354	14.909	0	0	3.7	8.5	57408000	0	0	16221000	41187000
P35527;CON__P35527;K7EQQ3	P35527;CON__P35527;K7EQQ3	Keratin, type I cytoskeletal 9	KRT9	sp|P35527|K1C9_HUMAN Keratin, type I cytoskeletal 9 OS=Homo sapiens OX=9606 GN=KRT9 PE=1 SV=3;;tr|K7EQQ3|K7EQQ3_HUMAN Keratin, type I cytoskeletal 9 OS=Homo sapiens OX=9606 GN=KRT9 PE=1 SV=1	3	22	22	20	19	8	12	20	19	8	12	48.6	48.6	48.6	62.064	623	323.31	45.3	44.5	21.3	24.6	10720000000	4614600000	4039300000	525490000	1540400000
P35579;Q5BKV1;B1AH99;A0A0C4DFM8;A0A2R8Y4C3;REV__S4R3H4;REV__E7EQT4;REV__Q9UKV3	P35579	Myosin-9	MYH9	sp|P35579|MYH9_HUMAN Myosin-9 OS=Homo sapiens OX=9606 GN=MYH9 PE=1 SV=4	8	122	104	112	107	36	39	96	92	31	32	52.4	52.4	45.1	226.53	1960	323.31	50.5	48.6	23.3	24.5	227560000000	128090000000	93859000000	2360000000	3252300000
P35580;E7ERA5;A1L2Z2	P35580	Myosin-10	MYH10	sp|P35580|MYH10_HUMAN Myosin-10 OS=Homo sapiens OX=9606 GN=MYH10 PE=1 SV=3	3	61	50	56	48	2	3	48	38	0	0	32.2	28	27.4	229	1976	323.31	30.9	27.3	1.4	1.8	6935000000	4062300000	2872700000	0	0
P36021	P36021	Monocarboxylate transporter 8	SLC16A2	sp|P36021|MOT8_HUMAN Monocarboxylate transporter 8 OS=Homo sapiens OX=9606 GN=SLC16A2 PE=1 SV=2	1	2	2	0	0	1	2	0	0	1	2	4.5	4.5	4.5	59.511	539	13.845	0	0	2.4	4.5	93974000	0	0	16762000	77212000
P36955;I3L4N7;CON__Q95121	P36955	Pigment epithelium-derived factor	SERPINF1	sp|P36955|PEDF_HUMAN Pigment epithelium-derived factor OS=Homo sapiens OX=9606 GN=SERPINF1 PE=1 SV=4	3	3	3	0	0	3	3	0	0	3	3	7.2	7.2	7.2	46.312	418	18.96	0	0	7.2	7.2	304750000	0	0	146550000	158200000
P38646;D6RA73;D6RJI2;H0YBG6	P38646	Stress-70 protein, mitochondrial	HSPA9	sp|P38646|GRP75_HUMAN Stress-70 protein, mitochondrial OS=Homo sapiens OX=9606 GN=HSPA9 PE=1 SV=2	4	5	5	0	0	4	4	0	0	4	4	6.8	6.8	6.8	73.68	679	37.035	0	0	5.4	5.4	126730000	0	0	67795000	58932000
P39019;M0R2L9;M0QXK4;M0QYF7;M0R140	P39019;M0R2L9;M0QXK4;M0QYF7;M0R140	40S ribosomal protein S19	RPS19	sp|P39019|RS19_HUMAN 40S ribosomal protein S19 OS=Homo sapiens OX=9606 GN=RPS19 PE=1 SV=2;tr|M0R2L9|M0R2L9_HUMAN 40S ribosomal protein S19 (Fragment) OS=Homo sapiens OX=9606 GN=RPS19 PE=1 SV=1;tr|M0QXK4|M0QXK4_HUMAN 40S ribosomal protein S19 (Fragment) OS=	5	4	4	2	2	2	3	2	2	2	3	23.4	23.4	23.4	16.06	145	27.921	16.6	16.6	15.2	22.1	347850000	62194000	91651000	110600000	83409000
P42677	P42677	40S ribosomal protein S27	RPS27	sp|P42677|RS27_HUMAN 40S ribosomal protein S27 OS=Homo sapiens OX=9606 GN=RPS27 PE=1 SV=3	1	2	1	0	0	1	2	0	0	1	1	29.8	14.3	14.3	9.461	84	7.826	0	0	14.3	29.8	175850000	0	0	45101000	130740000
P42704;C9JCA9;B8ZZ38;A0A0C4DG06	P42704;C9JCA9;B8ZZ38;A0A0C4DG06	Leucine-rich PPR motif-containing protein, mitochondrial	LRPPRC	sp|P42704|LPPRC_HUMAN Leucine-rich PPR motif-containing protein, mitochondrial OS=Homo sapiens OX=9606 GN=LRPPRC PE=1 SV=3;tr|C9JCA9|C9JCA9_HUMAN Leucine-rich PPR motif-containing protein, mitochondrial (Fragment) OS=Homo sapiens OX=9606 GN=LRPPRC PE=1 SV=	4	2	2	0	0	0	2	0	0	0	2	1.4	1.4	1.4	157.9	1394	16.327	0	0	0	1.4	8141200	0	0	0	8141200
P43304	P43304	Glycerol-3-phosphate dehydrogenase, mitochondrial	GPD2	sp|P43304|GPDM_HUMAN Glycerol-3-phosphate dehydrogenase, mitochondrial OS=Homo sapiens OX=9606 GN=GPD2 PE=1 SV=3	1	1	1	0	0	0	1	0	0	0	1	1.1	1.1	1.1	80.852	727	5.8545	0	0	0	1.1	10020000	0	0	0	10020000
P43490;A0A0C4DFS8	P43490;A0A0C4DFS8	Nicotinamide phosphoribosyltransferase	NAMPT	sp|P43490|NAMPT_HUMAN Nicotinamide phosphoribosyltransferase OS=Homo sapiens OX=9606 GN=NAMPT PE=1 SV=1;tr|A0A0C4DFS8|A0A0C4DFS8_HUMAN Nicotinamide phosphoribosyltransferase OS=Homo sapiens OX=9606 GN=NAMPT PE=1 SV=1	2	2	2	0	0	1	1	0	0	1	1	4.1	4.1	4.1	55.52	491	11.768	0	0	2.2	1.8	16737000	0	0	12637000	4100300
P43686	P43686	26S protease regulatory subunit 6B	PSMC4	sp|P43686|PRS6B_HUMAN 26S proteasome regulatory subunit 6B OS=Homo sapiens OX=9606 GN=PSMC4 PE=1 SV=2	1	1	1	0	0	1	1	0	0	1	1	4.3	4.3	4.3	47.366	418	6.8863	0	0	4.3	4.3	45962000	0	0	18491000	27470000
P46783;A0A2R8Y6L3;F6U211;A0A2R8Y7H1;A0A2R8YFH6;A0A1W2PQS6;S4R435;Q9NQ39	P46783;A0A2R8Y6L3;F6U211;A0A2R8Y7H1;A0A2R8YFH6;A0A1W2PQS6;S4R435	40S ribosomal protein S10	RPS10;RPS10-NUDT3	sp|P46783|RS10_HUMAN 40S ribosomal protein S10 OS=Homo sapiens OX=9606 GN=RPS10 PE=1 SV=1;tr|A0A2R8Y6L3|A0A2R8Y6L3_HUMAN RPS10-NUDT3 readthrough (Fragment) OS=Homo sapiens OX=9606 GN=RPS10-NUDT3 PE=4 SV=1;tr|F6U211|F6U211_HUMAN 40S ribosomal protein S10 OS	8	5	5	1	2	3	4	1	2	3	4	33.3	33.3	33.3	18.898	165	38.216	4.2	9.7	23.6	29.1	429920000	26870000	54966000	124240000	223840000
P46940;H0YLE8;A0A0J9YXZ5;A0A087X225	P46940;H0YLE8;A0A0J9YXZ5	Ras GTPase-activating-like protein IQGAP1	IQGAP1	sp|P46940|IQGA1_HUMAN Ras GTPase-activating-like protein IQGAP1 OS=Homo sapiens OX=9606 GN=IQGAP1 PE=1 SV=1;tr|H0YLE8|H0YLE8_HUMAN Ras GTPase-activating-like protein IQGAP1 OS=Homo sapiens OX=9606 GN=IQGAP1 PE=1 SV=1;tr|A0A0J9YXZ5|A0A0J9YXZ5_HUMAN Ras GTPa	4	4	4	0	0	3	3	0	0	3	3	3.3	3.3	3.3	189.25	1657	39.768	0	0	2.2	2.2	101380000	0	0	43654000	57730000
P47755;C9JUG7;F8W9N7;A0A0D9SET8;F8WED3	P47755;C9JUG7;F8W9N7;A0A0D9SET8	F-actin-capping protein subunit alpha-2	CAPZA2	sp|P47755|CAZA2_HUMAN F-actin-capping protein subunit alpha-2 OS=Homo sapiens OX=9606 GN=CAPZA2 PE=1 SV=3;tr|C9JUG7|C9JUG7_HUMAN F-actin-capping protein subunit alpha-2 OS=Homo sapiens OX=9606 GN=CAPZA2 PE=1 SV=1;tr|F8W9N7|F8W9N7_HUMAN F-actin-capping prot	5	5	4	5	3	0	0	4	2	0	0	22.4	18.9	18.9	32.949	286	33.833	22.4	14	0	0	133480000	101740000	31741000	0	0
P48681	P48681	Nestin	NES	sp|P48681|NEST_HUMAN Nestin OS=Homo sapiens OX=9606 GN=NES PE=1 SV=2	1	17	17	1	17	0	0	1	17	0	0	13.1	13.1	13.1	177.44	1621	213.24	0.8	13.1	0	0	1098500000	6762600	1091800000	0	0
P49207	P49207	60S ribosomal protein L34	RPL34	sp|P49207|RL34_HUMAN 60S ribosomal protein L34 OS=Homo sapiens OX=9606 GN=RPL34 PE=1 SV=3	1	1	1	1	1	0	0	1	1	0	0	6.8	6.8	6.8	13.293	117	6.049	6.8	6.8	0	0	37440000	17855000	19585000	0	0
P49368;B4DUR8;Q5SZX6;Q5SZX9;E9PRC8;E9PM09;Q5SZW8	P49368;B4DUR8	T-complex protein 1 subunit gamma	CCT3	sp|P49368|TCPG_HUMAN T-complex protein 1 subunit gamma OS=Homo sapiens OX=9606 GN=CCT3 PE=1 SV=4;tr|B4DUR8|B4DUR8_HUMAN T-complex protein 1 subunit gamma OS=Homo sapiens OX=9606 GN=CCT3 PE=1 SV=1	7	9	9	0	0	8	6	0	0	8	6	19.8	19.8	19.8	60.533	545	137.14	0	0	18	11.7	482730000	0	0	227070000	255660000
P49411;H3BNU3	P49411	Elongation factor Tu, mitochondrial	TUFM	sp|P49411|EFTU_HUMAN Elongation factor Tu, mitochondrial OS=Homo sapiens OX=9606 GN=TUFM PE=1 SV=2	2	9	9	0	1	8	7	0	1	8	7	22.6	22.6	22.6	49.541	452	81.056	0	3.1	18.4	16.8	749200000	0	6694300	319190000	423320000
P49720	P49720	Proteasome subunit beta type-3	PSMB3	sp|P49720|PSB3_HUMAN Proteasome subunit beta type-3 OS=Homo sapiens OX=9606 GN=PSMB3 PE=1 SV=2	1	1	1	0	0	1	1	0	0	1	1	7.3	7.3	7.3	22.949	205	7.0317	0	0	7.3	7.3	39675000	0	0	13105000	26570000
P49721;A0A087WVV1	P49721;A0A087WVV1	Proteasome subunit beta type-2	PSMB2	sp|P49721|PSB2_HUMAN Proteasome subunit beta type-2 OS=Homo sapiens OX=9606 GN=PSMB2 PE=1 SV=1;tr|A0A087WVV1|A0A087WVV1_HUMAN Proteasome subunit beta type-2 OS=Homo sapiens OX=9606 GN=PSMB2 PE=1 SV=1	2	3	3	0	0	2	2	0	0	2	2	14.4	14.4	14.4	22.836	201	18.416	0	0	9.5	10.4	55664000	0	0	27619000	28045000
P49755	P49755	Transmembrane emp24 domain-containing protein 10	TMED10	sp|P49755|TMEDA_HUMAN Transmembrane emp24 domain-containing protein 10 OS=Homo sapiens OX=9606 GN=TMED10 PE=1 SV=2	1	1	1	0	0	0	1	0	0	0	1	4.1	4.1	4.1	24.976	219	5.7619	0	0	0	4.1	12091000	0	0	0	12091000
P50416	P50416	Carnitine O-palmitoyltransferase 1, liver isoform	CPT1A	sp|P50416|CPT1A_HUMAN Carnitine O-palmitoyltransferase 1, liver isoform OS=Homo sapiens OX=9606 GN=CPT1A PE=1 SV=2	1	2	2	0	0	2	2	0	0	2	2	3.5	3.5	3.5	88.367	773	25.234	0	0	3.5	3.5	164720000	0	0	50274000	114450000
P50990;H7C4C8	P50990	T-complex protein 1 subunit theta	CCT8	sp|P50990|TCPQ_HUMAN T-complex protein 1 subunit theta OS=Homo sapiens OX=9606 GN=CCT8 PE=1 SV=4	2	5	5	1	1	2	2	1	1	2	2	10.4	10.4	10.4	59.62	548	29.532	2.7	2.7	4	3.6	207590000	84451000	74862000	17920000	30358000
P50991	P50991	T-complex protein 1 subunit delta	CCT4	sp|P50991|TCPD_HUMAN T-complex protein 1 subunit delta OS=Homo sapiens OX=9606 GN=CCT4 PE=1 SV=4	1	2	2	0	0	1	2	0	0	1	2	3.9	3.9	3.9	57.924	539	14.581	0	0	2.4	3.9	90085000	0	0	41086000	48999000
P51148;K7EIP6;F8VWU4;F8VVZ0;F8VUA5;F8VVK3;K7ENY4;K7ERI8;K7ERQ8;P61020;P20339	P51148;K7EIP6;F8VWU4;F8VVZ0;F8VUA5;F8VVK3;K7ENY4;K7ERI8;K7ERQ8;P61020;P20339	Ras-related protein Rab-5C;Ras-related protein Rab-5B;Ras-related protein Rab-5A	RAB5C;RAB5B;RAB5A	sp|P51148|RAB5C_HUMAN Ras-related protein Rab-5C OS=Homo sapiens OX=9606 GN=RAB5C PE=1 SV=2;tr|K7EIP6|K7EIP6_HUMAN Uncharacterized protein (Fragment) OS=Homo sapiens OX=9606 PE=4 SV=1;tr|F8VWU4|F8VWU4_HUMAN Ras-related protein Rab-5C (Fragment) OS=Homo sap	11	2	2	0	0	2	2	0	0	2	2	10.6	10.6	10.6	23.482	216	13.319	0	0	10.6	10.6	60983000	0	0	23078000	37904000
P51570	P51570	Galactokinase	GALK1	sp|P51570|GALK1_HUMAN Galactokinase OS=Homo sapiens OX=9606 GN=GALK1 PE=1 SV=1	1	1	1	0	0	1	1	0	0	1	1	2.8	2.8	2.8	42.272	392	8.902	0	0	2.8	2.8	10519000	0	0	4760600	5757900
P51786	P51786	Zinc finger protein 157	ZNF157	sp|P51786|ZN157_HUMAN Zinc finger protein 157 OS=Homo sapiens OX=9606 GN=ZNF157 PE=2 SV=2	1	1	1	0	1	0	0	0	1	0	0	2	2	2	58.29	506	-2	0	2	0	0	14330000000	0	14330000000	0	0
P52209	P52209	6-phosphogluconate dehydrogenase, decarboxylating	PGD	sp|P52209|6PGD_HUMAN 6-phosphogluconate dehydrogenase, decarboxylating OS=Homo sapiens OX=9606 GN=PGD PE=1 SV=3	1	1	1	0	0	0	1	0	0	0	1	2.9	2.9	2.9	53.139	483	11.405	0	0	0	2.9	34932000	0	0	0	34932000
P52292;J3QLL0;J3KS65	P52292	Importin subunit alpha-1	KPNA2	sp|P52292|IMA1_HUMAN Importin subunit alpha-1 OS=Homo sapiens OX=9606 GN=KPNA2 PE=1 SV=1	3	4	4	0	0	2	4	0	0	2	4	8.7	8.7	8.7	57.861	529	27.404	0	0	6.6	8.7	161690000	0	0	81392000	80300000
P52907	P52907	F-actin-capping protein subunit alpha-1	CAPZA1	sp|P52907|CAZA1_HUMAN F-actin-capping protein subunit alpha-1 OS=Homo sapiens OX=9606 GN=CAPZA1 PE=1 SV=3	1	6	5	6	4	0	0	5	3	0	0	28	28	24.5	32.922	286	146.49	28	21.3	0	0	748920000	572600000	176320000	0	0
P53985;Q5T8R3;Q5T8R5	P53985;Q5T8R3;Q5T8R5	Monocarboxylate transporter 1	SLC16A1	sp|P53985|MOT1_HUMAN Monocarboxylate transporter 1 OS=Homo sapiens OX=9606 GN=SLC16A1 PE=1 SV=3;tr|Q5T8R3|Q5T8R3_HUMAN Monocarboxylate transporter 1 (Fragment) OS=Homo sapiens OX=9606 GN=SLC16A1 PE=1 SV=1;tr|Q5T8R5|Q5T8R5_HUMAN Monocarboxylate transporter	3	2	2	0	0	1	2	0	0	1	2	6.4	6.4	6.4	53.944	500	17.867	0	0	2.4	6.4	244910000	0	0	54399000	190510000
P54577;A0A0C4DGZ5	P54577;A0A0C4DGZ5	Tyrosine--tRNA ligase, cytoplasmic;Tyrosine--tRNA ligase, cytoplasmic, N-terminally processed;Tyrosine--tRNA ligase	YARS	sp|P54577|SYYC_HUMAN Tyrosine--tRNA ligase, cytoplasmic OS=Homo sapiens OX=9606 GN=YARS PE=1 SV=4;tr|A0A0C4DGZ5|A0A0C4DGZ5_HUMAN Tyrosine--tRNA ligase OS=Homo sapiens OX=9606 GN=YARS PE=1 SV=1	2	2	2	0	0	2	1	0	0	2	1	3.8	3.8	3.8	59.143	528	20.215	0	0	3.8	1.7	32069000	0	0	32069000	0
P54886	P54886	Delta-1-pyrroline-5-carboxylate synthase;Glutamate 5-kinase;Gamma-glutamyl phosphate reductase	ALDH18A1	sp|P54886|P5CS_HUMAN Delta-1-pyrroline-5-carboxylate synthase OS=Homo sapiens OX=9606 GN=ALDH18A1 PE=1 SV=2	1	5	5	0	0	2	5	0	0	2	5	7.5	7.5	7.5	87.301	795	31.419	0	0	3	7.5	81574000	0	0	16493000	65081000
P55060	P55060	Exportin-2	CSE1L	sp|P55060|XPO2_HUMAN Exportin-2 OS=Homo sapiens OX=9606 GN=CSE1L PE=1 SV=3	1	4	4	0	0	2	2	0	0	2	2	4.9	4.9	4.9	110.42	971	37.223	0	0	2	3	83985000	0	0	36336000	47649000
P55072	P55072	Transitional endoplasmic reticulum ATPase	VCP	sp|P55072|TERA_HUMAN Transitional endoplasmic reticulum ATPase OS=Homo sapiens OX=9606 GN=VCP PE=1 SV=4	1	2	2	0	0	1	2	0	0	1	2	3.2	3.2	3.2	89.321	806	14.543	0	0	2.1	3.2	51701000	0	0	22504000	29197000
P60468	P60468	Protein transport protein Sec61 subunit beta	SEC61B	sp|P60468|SC61B_HUMAN Protein transport protein Sec61 subunit beta OS=Homo sapiens OX=9606 GN=SEC61B PE=1 SV=2	1	1	1	0	0	0	1	0	0	0	1	15.6	15.6	15.6	9.9743	96	9.041	0	0	0	15.6	7806800	0	0	0	7806800
P60842;J3KSZ0;J3QL43;J3QS69;J3KT12;E7EQG2;Q14240;J3QLN6;J3QR64;J3KTB5;J3KTN0;J3QKZ9;J3KS25;J3QL52;P38919	P60842;J3KSZ0;J3QL43;J3QS69;J3KT12;E7EQG2;Q14240;J3QLN6;J3QR64;J3KTB5	Eukaryotic initiation factor 4A-I;Eukaryotic initiation factor 4A-II;Eukaryotic initiation factor 4A-II, N-terminally processed	EIF4A1;EIF4A2	sp|P60842|IF4A1_HUMAN Eukaryotic initiation factor 4A-I OS=Homo sapiens OX=9606 GN=EIF4A1 PE=1 SV=1;tr|J3KSZ0|J3KSZ0_HUMAN Eukaryotic initiation factor 4A-I (Fragment) OS=Homo sapiens OX=9606 GN=EIF4A1 PE=1 SV=1;tr|J3QL43|J3QL43_HUMAN Eukaryotic initiation	15	5	5	1	0	5	4	1	0	5	4	13.1	13.1	13.1	46.153	406	46.588	3.7	0	13.1	11.3	740630000	3672900	0	305130000	431830000
P60866;E5RIP1;E5RJX2;G3XAN0	P60866;E5RIP1;E5RJX2;G3XAN0	40S ribosomal protein S20	RPS20	sp|P60866|RS20_HUMAN 40S ribosomal protein S20 OS=Homo sapiens OX=9606 GN=RPS20 PE=1 SV=1;tr|E5RIP1|E5RIP1_HUMAN 40S ribosomal protein S20 OS=Homo sapiens OX=9606 GN=RPS20 PE=1 SV=1;tr|E5RJX2|E5RJX2_HUMAN 40S ribosomal protein S20 OS=Homo sapiens OX=9606 G	4	2	2	2	2	2	1	2	2	2	1	19.3	19.3	19.3	13.373	119	20.342	19.3	19.3	19.3	9.2	1815900000	233970000	495950000	759950000	326010000
P60903	P60903	Protein S100-A10	S100A10	sp|P60903|S10AA_HUMAN Protein S100-A10 OS=Homo sapiens OX=9606 GN=S100A10 PE=1 SV=2	1	1	1	0	0	1	1	0	0	1	1	17.5	17.5	17.5	11.203	97	6.6281	0	0	17.5	17.5	49002000	0	0	21456000	27546000
P60953	P60953	Cell division control protein 42 homolog	CDC42	sp|P60953|CDC42_HUMAN Cell division control protein 42 homolog OS=Homo sapiens OX=9606 GN=CDC42 PE=1 SV=2	1	1	1	0	0	1	1	0	0	1	1	8.9	8.9	8.9	21.258	191	7.1398	0	0	8.9	8.9	22961000	0	0	12595000	10367000
P61006	P61006	Ras-related protein Rab-8A	RAB8A	sp|P61006|RAB8A_HUMAN Ras-related protein Rab-8A OS=Homo sapiens OX=9606 GN=RAB8A PE=1 SV=1	1	2	1	0	0	1	2	0	0	0	1	12.1	6.8	6.8	23.668	207	10.374	0	0	5.3	12.1	12081000	0	0	0	12081000
P61026;A0A2R8YDI9;H0YLJ8;H0YL94;H0YMN7;H0YNE9;G3V196;A0A2R8YFB8;P51153;Q92930;P59190	P61026	Ras-related protein Rab-10	RAB10	sp|P61026|RAB10_HUMAN Ras-related protein Rab-10 OS=Homo sapiens OX=9606 GN=RAB10 PE=1 SV=1	11	3	2	0	0	3	3	0	0	2	2	17	11.5	11.5	22.541	200	14.251	0	0	17	17	119950000	0	0	34923000	85028000
P61160;F5H6T1	P61160;F5H6T1	Actin-related protein 2	ACTR2	sp|P61160|ARP2_HUMAN Actin-related protein 2 OS=Homo sapiens OX=9606 GN=ACTR2 PE=1 SV=1;tr|F5H6T1|F5H6T1_HUMAN ARP2 actin-related protein 2 homolog (Yeast), isoform CRA_d OS=Homo sapiens OX=9606 GN=ACTR2 PE=1 SV=2	2	7	7	7	3	0	0	7	3	0	0	21.1	21.1	21.1	44.76	394	95.133	21.1	9.9	0	0	601400000	436790000	164610000	0	0
P61586;Q5JR08;P08134	P61586;Q5JR08;P08134	Transforming protein RhoA;Rho-related GTP-binding protein RhoC	RHOA;RHOC	sp|P61586|RHOA_HUMAN Transforming protein RhoA OS=Homo sapiens OX=9606 GN=RHOA PE=1 SV=1;tr|Q5JR08|Q5JR08_HUMAN Rho-related GTP-binding protein RhoC (Fragment) OS=Homo sapiens OX=9606 GN=RHOC PE=1 SV=8;sp|P08134|RHOC_HUMAN Rho-related GTP-binding protein R	3	2	2	0	0	0	2	0	0	0	2	10.4	10.4	10.4	21.768	193	12.381	0	0	0	10.4	138740000	0	0	0	138740000
P62081;B5MCP9;A0A2R8Y623	P62081;B5MCP9	40S ribosomal protein S7	RPS7	sp|P62081|RS7_HUMAN 40S ribosomal protein S7 OS=Homo sapiens OX=9606 GN=RPS7 PE=1 SV=1;tr|B5MCP9|B5MCP9_HUMAN 40S ribosomal protein S7 OS=Homo sapiens OX=9606 GN=RPS7 PE=1 SV=1	3	4	4	3	3	3	2	3	3	3	2	27.3	27.3	27.3	22.127	194	24.525	16	23.2	23.2	11.9	195270000	45998000	22878000	101160000	25230000
P62140;C9J9S3;C9JP48;F8VYE8;F8W0W8;P36873;A0A087WYY5;E7ETD8;F8VR82;F8WE71	P62140;C9J9S3;C9JP48;F8VYE8;F8W0W8;P36873;A0A087WYY5;E7ETD8;F8VR82	Serine/threonine-protein phosphatase PP1-beta catalytic subunit;Serine/threonine-protein phosphatase;Serine/threonine-protein phosphatase PP1-gamma catalytic subunit	PPP1CB;PPP1CC	sp|P62140|PP1B_HUMAN Serine/threonine-protein phosphatase PP1-beta catalytic subunit OS=Homo sapiens OX=9606 GN=PPP1CB PE=1 SV=3;tr|C9J9S3|C9J9S3_HUMAN Serine/threonine-protein phosphatase (Fragment) OS=Homo sapiens OX=9606 GN=PPP1CB PE=1 SV=1;tr|C9JP48|C9	10	5	1	0	0	3	4	0	0	1	1	15.9	3.1	3.1	37.186	327	6.2949	0	0	6.4	15.9	92735000	0	0	33000000	59735000
P62191	P62191	26S protease regulatory subunit 4	PSMC1	sp|P62191|PRS4_HUMAN 26S proteasome regulatory subunit 4 OS=Homo sapiens OX=9606 GN=PSMC1 PE=1 SV=1	1	1	1	0	0	1	0	0	0	1	0	2.5	2.5	2.5	49.184	440	5.733	0	0	2.5	0	6854100	0	0	6854100	0
P62195;J3QQM1;J3QSA9	P62195;J3QQM1	26S protease regulatory subunit 8	PSMC5	sp|P62195|PRS8_HUMAN 26S proteasome regulatory subunit 8 OS=Homo sapiens OX=9606 GN=PSMC5 PE=1 SV=1;tr|J3QQM1|J3QQM1_HUMAN 26S proteasome regulatory subunit 8 (Fragment) OS=Homo sapiens OX=9606 GN=PSMC5 PE=1 SV=1	3	3	3	0	0	2	1	0	0	2	1	11.1	11.1	11.1	45.626	406	20.94	0	0	7.9	3.2	26967000	0	0	17599000	9367900
P62258;I3L0W5;B4DJF2;I3L3T1;K7EM20	P62258;I3L0W5;B4DJF2;I3L3T1;K7EM20	14-3-3 protein epsilon	YWHAE	sp|P62258|1433E_HUMAN 14-3-3 protein epsilon OS=Homo sapiens OX=9606 GN=YWHAE PE=1 SV=1;tr|I3L0W5|I3L0W5_HUMAN 14-3-3 protein epsilon OS=Homo sapiens OX=9606 GN=YWHAE PE=1 SV=1;tr|B4DJF2|B4DJF2_HUMAN cDNA FLJ51975, moderately similar to 14-3-3 protein epsi	5	2	2	0	0	2	1	0	0	2	1	12.2	12.2	12.2	29.174	255	59.307	0	0	12.2	7.5	73207000	0	0	18568000	54639000
P62269;A0A0G2JQH2;Q5GGW2;J3JS69	P62269	40S ribosomal protein S18	RPS18	sp|P62269|RS18_HUMAN 40S ribosomal protein S18 OS=Homo sapiens OX=9606 GN=RPS18 PE=1 SV=3	4	5	5	2	2	5	4	2	2	5	4	28.3	28.3	28.3	17.718	152	33.706	10.5	10.5	28.3	23.7	2233500000	65082000	67223000	1071200000	1029900000
P62277;J3KMX5	P62277;J3KMX5	40S ribosomal protein S13	RPS13	sp|P62277|RS13_HUMAN 40S ribosomal protein S13 OS=Homo sapiens OX=9606 GN=RPS13 PE=1 SV=2;tr|J3KMX5|J3KMX5_HUMAN 40S ribosomal protein S13 OS=Homo sapiens OX=9606 GN=RPS13 PE=1 SV=1	2	2	2	1	1	1	2	1	1	1	2	14.6	14.6	14.6	17.222	151	12.909	9.9	9.9	9.9	14.6	138220000	16061000	16861000	32256000	73041000
P62306	P62306	Small nuclear ribonucleoprotein F	SNRPF	sp|P62306|RUXF_HUMAN Small nuclear ribonucleoprotein F OS=Homo sapiens OX=9606 GN=SNRPF PE=1 SV=1	1	1	1	0	0	1	1	0	0	1	1	15.1	15.1	15.1	9.7251	86	25.869	0	0	15.1	15.1	43408000	0	0	15920000	27488000
P62701;C9JEH7;P22090	P62701;C9JEH7;P22090	40S ribosomal protein S4, X isoform;40S ribosomal protein S4, Y isoform 1	RPS4X;RPS4Y1	sp|P62701|RS4X_HUMAN 40S ribosomal protein S4, X isoform OS=Homo sapiens OX=9606 GN=RPS4X PE=1 SV=2;tr|C9JEH7|C9JEH7_HUMAN 40S ribosomal protein S4, Y isoform 1 (Fragment) OS=Homo sapiens OX=9606 GN=RPS4Y1 PE=1 SV=1;sp|P22090|RS4Y1_HUMAN 40S ribosomal prot	3	3	3	0	0	2	2	0	0	2	2	11.4	11.4	11.4	29.597	263	19.515	0	0	4.9	11.4	82238000	0	0	33758000	48480000
P62805	P62805	Histone H4	HIST1H4A	sp|P62805|H4_HUMAN Histone H4 OS=Homo sapiens OX=9606 GN=HIST1H4A PE=1 SV=2	1	3	3	2	0	2	3	2	0	2	3	29.1	29.1	29.1	11.367	103	18.869	17.5	0	21.4	29.1	232600000	60199000	0	30455000	141940000
P62834;P61224;A6NIZ1;F5H4H0;F5GYH7;F5H077;F5GWU8;F5H491;F5H0B7;F5H500;F5H823;B7ZB78;F5GZG1;F5H6R7;F5H004;A0A075B6Q0;F5GYB5;F5GX62;E7ESV4;F5H7Y6	P62834;P61224;A6NIZ1;F5H4H0;F5GYH7;F5H077;F5GWU8;F5H491;F5H0B7;F5H500;F5H823;B7ZB78;F5GZG1;F5H6R7;F5H004;A0A075B6Q0;F5GYB5;F5GX62;E7ESV4;F5H7Y6	Ras-related protein Rap-1A;Ras-related protein Rap-1b;Ras-related protein Rap-1b-like protein	RAP1A;RAP1B	sp|P62834|RAP1A_HUMAN Ras-related protein Rap-1A OS=Homo sapiens OX=9606 GN=RAP1A PE=1 SV=1;sp|P61224|RAP1B_HUMAN Ras-related protein Rap-1b OS=Homo sapiens OX=9606 GN=RAP1B PE=1 SV=1;sp|A6NIZ1|RP1BL_HUMAN Ras-related protein Rap-1b-like protein OS=Homo sa	20	2	2	0	0	0	2	0	0	0	2	12	12	12	20.987	184	13.098	0	0	0	12	60910000	0	0	0	60910000
P62851	P62851	40S ribosomal protein S25	RPS25	sp|P62851|RS25_HUMAN 40S ribosomal protein S25 OS=Homo sapiens OX=9606 GN=RPS25 PE=1 SV=1	1	4	4	1	1	3	3	1	1	3	3	29.6	29.6	29.6	13.742	125	23.804	8	8	21.6	24	265430000	20540000	19608000	72606000	152670000
P62857	P62857	40S ribosomal protein S28	RPS28	sp|P62857|RS28_HUMAN 40S ribosomal protein S28 OS=Homo sapiens OX=9606 GN=RPS28 PE=1 SV=1	1	1	1	0	1	0	0	0	1	0	0	17.4	17.4	17.4	7.8409	69	7.1245	0	17.4	0	0	9998100	0	9998100	0	0
P62906	P62906	60S ribosomal protein L10a	RPL10A	sp|P62906|RL10A_HUMAN 60S ribosomal protein L10a OS=Homo sapiens OX=9606 GN=RPL10A PE=1 SV=2	1	2	2	2	1	1	0	2	1	1	0	9.7	9.7	9.7	24.831	217	12.843	9.7	6	6	0	50618000	33068000	12070000	5480500	0
P62913;Q5VVC8	P62913;Q5VVC8	60S ribosomal protein L11	RPL11	sp|P62913|RL11_HUMAN 60S ribosomal protein L11 OS=Homo sapiens OX=9606 GN=RPL11 PE=1 SV=2;tr|Q5VVC8|Q5VVC8_HUMAN 60S ribosomal protein L11 OS=Homo sapiens OX=9606 GN=RPL11 PE=1 SV=2	2	3	3	2	0	1	3	2	0	1	3	16.3	16.3	16.3	20.252	178	23.152	11.8	0	5.1	16.3	596000000	41300000	0	200590000	354110000
P62937;F8WE65;C9J5S7	P62937;F8WE65;C9J5S7	Peptidyl-prolyl cis-trans isomerase A;Peptidyl-prolyl cis-trans isomerase A, N-terminally processed;Peptidyl-prolyl cis-trans isomerase	PPIA	sp|P62937|PPIA_HUMAN Peptidyl-prolyl cis-trans isomerase A OS=Homo sapiens OX=9606 GN=PPIA PE=1 SV=2;tr|F8WE65|F8WE65_HUMAN Peptidyl-prolyl cis-trans isomerase OS=Homo sapiens OX=9606 GN=PPIA PE=1 SV=1;tr|C9J5S7|C9J5S7_HUMAN Peptidyl-prolyl cis-trans isome	3	2	2	0	0	1	2	0	0	1	2	12.1	12.1	12.1	18.012	165	12.883	0	0	6.7	12.1	105360000	0	0	31341000	74024000
P63092;Q5JWF2;A0A1W2PRE1;A2A2R6;A0A1W2PQK2;A0A087WTB6;Q5JWD1;H0Y7E8;A0A1W2PRJ7;A0A087WZE5;A0A1W2PS82;A0A0A0MR13;Q5JWE9;H0Y7F4;P11488;P19087;A8MTJ3;P38405	P63092;Q5JWF2;A0A1W2PRE1;A2A2R6;A0A1W2PQK2;A0A087WTB6;Q5JWD1;H0Y7E8;A0A1W2PRJ7;A0A087WZE5;A0A1W2PS82;A0A0A0MR13;Q5JWE9;H0Y7F4;P11488;P19087;A8MTJ3;P38405	Guanine nucleotide-binding protein G(s) subunit alpha isoforms short;Guanine nucleotide-binding protein G(s) subunit alpha isoforms XLas;Guanine nucleotide-binding protein G(t) subunit alpha-1;Guanine nucleotide-binding protein G(t) subunit alpha-2;Guanine nucleotide-binding protein G(t) subunit alpha-3;Guanine nucleotide-binding protein G(olf) subunit alpha	GNAS;GNAO1;GNAT2;GNAT1;GNAT3;GNAL	sp|P63092|GNAS2_HUMAN Guanine nucleotide-binding protein G(s) subunit alpha isoforms short OS=Homo sapiens OX=9606 GN=GNAS PE=1 SV=1;sp|Q5JWF2|GNAS1_HUMAN Guanine nucleotide-binding protein G(s) subunit alpha isoforms XLas OS=Homo sapiens OX=9606 GN=GNAS P	18	2	1	0	0	1	2	0	0	1	1	6.9	4.1	4.1	45.664	394	7.0661	0	0	4.1	6.9	65278000	0	0	22113000	43165000
P63096;P09471;P08754;P04899;C9JPP4;H3BTM2;A0A1W2PP38	P63096;P09471;P08754;P04899;C9JPP4;H3BTM2;A0A1W2PP38	Guanine nucleotide-binding protein G(i) subunit alpha-1;Guanine nucleotide-binding protein G(o) subunit alpha;Guanine nucleotide-binding protein G(k) subunit alpha;Guanine nucleotide-binding protein G(i) subunit alpha-2	GNAI1;GNAO1;GNAI3;GNAI2	sp|P63096|GNAI1_HUMAN Guanine nucleotide-binding protein G(i) subunit alpha-1 OS=Homo sapiens OX=9606 GN=GNAI1 PE=1 SV=2;sp|P09471|GNAO_HUMAN Guanine nucleotide-binding protein G(o) subunit alpha OS=Homo sapiens OX=9606 GN=GNAO1 PE=1 SV=4;sp|P08754|GNAI3_H	7	2	1	0	0	0	2	0	0	0	1	6.5	6.5	3.4	40.361	354	11.985	0	0	0	6.5	40354000	0	0	0	40354000
P63261;P60709;Q6S8J3;A5A3E0;P0CG38;A0A2R8YFE2;Q9BYX7;P0CG39	P63261;P60709	Actin, cytoplasmic 2;Actin, cytoplasmic 2, N-terminally processed;Actin, cytoplasmic 1;Actin, cytoplasmic 1, N-terminally processed	ACTG1;ACTB	sp|P63261|ACTG_HUMAN Actin, cytoplasmic 2 OS=Homo sapiens OX=9606 GN=ACTG1 PE=1 SV=1;sp|P60709|ACTB_HUMAN Actin, cytoplasmic 1 OS=Homo sapiens OX=9606 GN=ACTB PE=1 SV=1	8	19	1	16	16	14	16	1	1	1	1	56.5	56.5	3.5	41.792	375	323.31	51.7	50.4	50.4	54.4	130810000000	32956000000	20498000000	27509000000	49849000000
P67775;P62714;H0YBN9;E7ESG8	P67775;P62714;H0YBN9;E7ESG8	Serine/threonine-protein phosphatase 2A catalytic subunit alpha isoform;Serine/threonine-protein phosphatase 2A catalytic subunit beta isoform;Serine/threonine-protein phosphatase	PPP2CA;PPP2CB	sp|P67775|PP2AA_HUMAN Serine/threonine-protein phosphatase 2A catalytic subunit alpha isoform OS=Homo sapiens OX=9606 GN=PPP2CA PE=1 SV=1;sp|P62714|PP2AB_HUMAN Serine/threonine-protein phosphatase 2A catalytic subunit beta isoform OS=Homo sapiens OX=9606 G	4	2	2	0	0	1	1	0	0	1	1	6.1	6.1	6.1	35.594	309	12.287	0	0	2.6	3.6	55936000	0	0	16057000	39879000
P67936;A0A2R8Y5V9;A0A2R8YGX3;A0A2R8YH90;A0A2R8YE05;K7ENT6;K7EMU5;A0A2R8YEU4;K7ERG3;A0A2R8YHD2;K7EPV9;K7EPB9;U3KQK2	P67936;A0A2R8Y5V9;A0A2R8YGX3;A0A2R8YH90;A0A2R8YE05;K7ENT6;K7EMU5;A0A2R8YEU4	Tropomyosin alpha-4 chain	TPM4	sp|P67936|TPM4_HUMAN Tropomyosin alpha-4 chain OS=Homo sapiens OX=9606 GN=TPM4 PE=1 SV=3;tr|A0A2R8Y5V9|A0A2R8Y5V9_HUMAN Tropomyosin alpha-4 chain OS=Homo sapiens OX=9606 GN=TPM4 PE=1 SV=1;tr|A0A2R8YGX3|A0A2R8YGX3_HUMAN Tropomyosin alpha-4 chain OS=Homo sap	13	14	7	12	9	2	1	6	5	2	0	39.1	31	26.6	28.521	248	173.35	35.9	31.5	8.1	3.2	2240400000	1418900000	803890000	17617000	0
P68133;P68032;P63267;P62736;A6NL76;F8WB63;B8ZZJ2;C9JFL5;F6UVQ4;F6QUT6	P68133;P68032;P63267;P62736;A6NL76;F8WB63;B8ZZJ2;C9JFL5;F6UVQ4;F6QUT6	Actin, alpha skeletal muscle;Actin, alpha cardiac muscle 1;Actin, gamma-enteric smooth muscle;Actin, aortic smooth muscle	ACTA1;ACTC1;ACTG2;ACTA2	sp|P68133|ACTS_HUMAN Actin, alpha skeletal muscle OS=Homo sapiens OX=9606 GN=ACTA1 PE=1 SV=1;sp|P68032|ACTC_HUMAN Actin, alpha cardiac muscle 1 OS=Homo sapiens OX=9606 GN=ACTC1 PE=1 SV=1;sp|P63267|ACTH_HUMAN Actin, gamma-enteric smooth muscle OS=Homo sapie	10	13	1	12	11	9	11	1	1	1	1	31.6	4.2	4.2	42.051	377	66.13	29.7	28.1	25.7	29.7	14755000000	1305300000	1944400000	4694000000	6810900000
P68371;Q3ZCM7;M0QY85;M0R2D3;M0QZL7;M0R0X0;M0QY37;M0QX14;A0A075B724	P68371	Tubulin beta-4B chain	TUBB4B	sp|P68371|TBB4B_HUMAN Tubulin beta-4B chain OS=Homo sapiens OX=9606 GN=TUBB4B PE=1 SV=1	9	14	1	4	6	12	14	0	0	1	1	45.6	15.5	2.7	49.83	445	136.42	12.4	16.4	40	45.6	2320800000	22168000	41070000	904770000	1352800000
P78527;F5GX40	P78527	DNA-dependent protein kinase catalytic subunit	PRKDC	sp|P78527|PRKDC_HUMAN DNA-dependent protein kinase catalytic subunit OS=Homo sapiens OX=9606 GN=PRKDC PE=1 SV=3	2	12	12	0	1	1	11	0	1	1	11	3.3	3.3	3.3	469.08	4128	73.012	0	0.2	0.3	3.1	161640000	0	0	10600000	151040000
P78539	P78539	Sushi repeat-containing protein SRPX	SRPX	sp|P78539|SRPX_HUMAN Sushi repeat-containing protein SRPX OS=Homo sapiens OX=9606 GN=SRPX PE=1 SV=1	1	3	3	0	0	2	2	0	0	2	2	7.1	7.1	7.1	51.571	464	18.279	0	0	4.7	5	105130000	0	0	54153000	50974000
P81605	P81605	Dermcidin;Survival-promoting peptide;DCD-1	DCD	sp|P81605|DCD_HUMAN Dermcidin OS=Homo sapiens OX=9606 GN=DCD PE=1 SV=2	1	2	2	1	0	1	0	1	0	1	0	20	20	20	11.284	110	11.826	10	0	10	0	49617000	36145000	0	13472000	0
P84077;P61204;F5H423;H0YGG7	P84077;P61204;F5H423	ADP-ribosylation factor 1;ADP-ribosylation factor 3	ARF1;ARF3	sp|P84077|ARF1_HUMAN ADP-ribosylation factor 1 OS=Homo sapiens OX=9606 GN=ARF1 PE=1 SV=2;sp|P61204|ARF3_HUMAN ADP-ribosylation factor 3 OS=Homo sapiens OX=9606 GN=ARF3 PE=1 SV=2;tr|F5H423|F5H423_HUMAN Uncharacterized protein OS=Homo sapiens OX=9606 PE=3 SV	4	7	2	0	0	6	7	0	0	2	2	47	12.7	12.7	20.697	181	16.191	0	0	45.9	47	410860000	0	0	187250000	223610000
P84085;C9J1Z8	P84085;C9J1Z8	ADP-ribosylation factor 5	ARF5	sp|P84085|ARF5_HUMAN ADP-ribosylation factor 5 OS=Homo sapiens OX=9606 GN=ARF5 PE=1 SV=2;tr|C9J1Z8|C9J1Z8_HUMAN ADP-ribosylation factor 5 (Fragment) OS=Homo sapiens OX=9606 GN=ARF5 PE=1 SV=1	2	8	3	0	0	6	8	0	0	2	3	52.8	23.9	18.3	20.529	180	23.908	0	0	43.3	52.8	287900000	0	0	126530000	161370000
P84095	P84095	Rho-related GTP-binding protein RhoG	RHOG	sp|P84095|RHOG_HUMAN Rho-related GTP-binding protein RhoG OS=Homo sapiens OX=9606 GN=RHOG PE=1 SV=1	1	1	1	0	0	0	1	0	0	0	1	9.9	9.9	9.9	21.308	191	6.5771	0	0	0	9.9	28847000	0	0	0	28847000
Q01650	Q01650	Large neutral amino acids transporter small subunit 1	SLC7A5	sp|Q01650|LAT1_HUMAN Large neutral amino acids transporter small subunit 1 OS=Homo sapiens OX=9606 GN=SLC7A5 PE=1 SV=2	1	1	1	0	0	0	1	0	0	0	1	2.8	2.8	2.8	55.01	507	6.9421	0	0	0	2.8	39163000	0	0	0	39163000
Q07021	Q07021	Complement component 1 Q subcomponent-binding protein, mitochondrial	C1QBP	sp|Q07021|C1QBP_HUMAN Complement component 1 Q subcomponent-binding protein, mitochondrial OS=Homo sapiens OX=9606 GN=C1QBP PE=1 SV=1	1	1	1	0	0	0	1	0	0	0	1	5	5	5	31.362	282	10.729	0	0	0	5	28046000	0	0	0	28046000
Q08211	Q08211	ATP-dependent RNA helicase A	DHX9	sp|Q08211|DHX9_HUMAN ATP-dependent RNA helicase A OS=Homo sapiens OX=9606 GN=DHX9 PE=1 SV=4	1	1	1	0	0	1	0	0	0	1	0	1.4	1.4	1.4	140.96	1270	7.3214	0	0	1.4	0	9499400	0	0	9499400	0
Q13151	Q13151	Heterogeneous nuclear ribonucleoprotein A0	HNRNPA0	sp|Q13151|ROA0_HUMAN Heterogeneous nuclear ribonucleoprotein A0 OS=Homo sapiens OX=9606 GN=HNRNPA0 PE=1 SV=1	1	1	1	0	0	0	1	0	0	0	1	4.3	4.3	4.3	30.84	305	6.3707	0	0	0	4.3	13091000	0	0	0	13091000
Q13200	Q13200	26S proteasome non-ATPase regulatory subunit 2	PSMD2	sp|Q13200|PSMD2_HUMAN 26S proteasome non-ATPase regulatory subunit 2 OS=Homo sapiens OX=9606 GN=PSMD2 PE=1 SV=3	1	2	2	0	0	2	1	0	0	2	1	3	3	3	100.2	908	18.901	0	0	3	1.7	58454000	0	0	28081000	30373000
Q13445	Q13445	Transmembrane emp24 domain-containing protein 1	TMED1	sp|Q13445|TMED1_HUMAN Transmembrane emp24 domain-containing protein 1 OS=Homo sapiens OX=9606 GN=TMED1 PE=1 SV=1	1	1	1	0	0	1	1	0	0	1	1	7.5	7.5	7.5	25.206	227	6.7259	0	0	7.5	7.5	7412400	0	0	0	7412400
Q13509;A0A0B4J269;G3V5W4;G3V2R8;G3V3R4;G3V2N6;G3V3J6;G3V3W7	Q13509;A0A0B4J269	Tubulin beta-3 chain	TUBB3	sp|Q13509|TBB3_HUMAN Tubulin beta-3 chain OS=Homo sapiens OX=9606 GN=TUBB3 PE=1 SV=2;tr|A0A0B4J269|A0A0B4J269_HUMAN Uncharacterized protein OS=Homo sapiens OX=9606 PE=1 SV=1	8	9	1	3	4	7	9	0	0	1	1	29.1	6	6	50.432	450	13.682	9.6	11.8	23.6	29.1	267840000	0	0	87197000	180640000
Q13637	Q13637	Ras-related protein Rab-32	RAB32	sp|Q13637|RAB32_HUMAN Ras-related protein Rab-32 OS=Homo sapiens OX=9606 GN=RAB32 PE=1 SV=3	1	4	4	0	0	3	2	0	0	3	2	22.7	22.7	22.7	24.997	225	35.196	0	0	17.8	14.2	116220000	0	0	68580000	47640000
Q13885;Q9BVA1	Q13885;Q9BVA1	Tubulin beta-2A chain;Tubulin beta-2B chain	TUBB2A;TUBB2B	sp|Q13885|TBB2A_HUMAN Tubulin beta-2A chain OS=Homo sapiens OX=9606 GN=TUBB2A PE=1 SV=1;sp|Q9BVA1|TBB2B_HUMAN Tubulin beta-2B chain OS=Homo sapiens OX=9606 GN=TUBB2B PE=1 SV=1	2	12	2	4	6	10	12	0	0	1	2	39.6	8.8	8.8	49.906	445	51.068	12.4	16.4	34.6	39.6	193810000	0	0	79330000	114480000
Q14247;H0YEV2;H0YCD9	Q14247;H0YEV2;H0YCD9	Src substrate cortactin	CTTN	sp|Q14247|SRC8_HUMAN Src substrate cortactin OS=Homo sapiens OX=9606 GN=CTTN PE=1 SV=2;tr|H0YEV2|H0YEV2_HUMAN Src substrate cortactin (Fragment) OS=Homo sapiens OX=9606 GN=CTTN PE=1 SV=1;tr|H0YCD9|H0YCD9_HUMAN Src substrate cortactin (Fragment) OS=Homo sap	3	2	2	2	0	0	0	2	0	0	0	5.6	5.6	5.6	61.585	550	11.815	5.6	0	0	0	32398000	32398000	0	0	0
Q14764	Q14764	Major vault protein	MVP	sp|Q14764|MVP_HUMAN Major vault protein OS=Homo sapiens OX=9606 GN=MVP PE=1 SV=4	1	4	4	3	1	0	0	3	1	0	0	5.4	5.4	5.4	99.326	893	26.034	4.3	1.1	0	0	33029000	24769000	8259800	0	0
Q14974;J3KTM9;J3QRG4;J3QR48	Q14974;J3KTM9	Importin subunit beta-1	KPNB1	sp|Q14974|IMB1_HUMAN Importin subunit beta-1 OS=Homo sapiens OX=9606 GN=KPNB1 PE=1 SV=2;tr|J3KTM9|J3KTM9_HUMAN Importin subunit beta-1 (Fragment) OS=Homo sapiens OX=9606 GN=KPNB1 PE=1 SV=1	4	3	3	0	0	2	2	0	0	2	2	4.7	4.7	4.7	97.169	876	31.742	0	0	3.3	3.2	73180000	0	0	38259000	34921000
Q15084	Q15084	Protein disulfide-isomerase A6	PDIA6	sp|Q15084|PDIA6_HUMAN Protein disulfide-isomerase A6 OS=Homo sapiens OX=9606 GN=PDIA6 PE=1 SV=1	1	8	8	0	0	5	8	0	0	5	8	25	25	25	48.121	440	190.22	0	0	16.6	25	14981000000	0	0	7223000000	7758100000
Q15113	Q15113	Procollagen C-endopeptidase enhancer 1	PCOLCE	sp|Q15113|PCOC1_HUMAN Procollagen C-endopeptidase enhancer 1 OS=Homo sapiens OX=9606 GN=PCOLCE PE=1 SV=2	1	1	1	0	0	1	0	0	0	1	0	2.2	2.2	2.2	47.972	449	6.3038	0	0	2.2	0	14849000	0	0	14849000	0
Q15149	Q15149	Plectin	PLEC	sp|Q15149|PLEC_HUMAN Plectin OS=Homo sapiens OX=9606 GN=PLEC PE=1 SV=3	1	3	3	1	2	0	0	1	2	0	0	0.7	0.7	0.7	531.78	4684	16.492	0.2	0.5	0	0	167870000	0	167870000	0	0
Q15181;Q5SQT6	Q15181	Inorganic pyrophosphatase	PPA1	sp|Q15181|IPYR_HUMAN Inorganic pyrophosphatase OS=Homo sapiens OX=9606 GN=PPA1 PE=1 SV=2	2	3	3	0	0	1	2	0	0	1	2	13.5	13.5	13.5	32.66	289	35.295	0	0	3.5	10	50756000	0	0	13132000	37624000
Q15645	Q15645	Pachytene checkpoint protein 2 homolog	TRIP13	sp|Q15645|PCH2_HUMAN Pachytene checkpoint protein 2 homolog OS=Homo sapiens OX=9606 GN=TRIP13 PE=1 SV=2	1	2	2	0	0	1	2	0	0	1	2	4.2	4.2	4.2	48.55	432	11.879	0	0	1.9	4.2	43632000	0	0	22042000	21590000
Q15654	Q15654	Thyroid receptor-interacting protein 6	TRIP6	sp|Q15654|TRIP6_HUMAN Thyroid receptor-interacting protein 6 OS=Homo sapiens OX=9606 GN=TRIP6 PE=1 SV=3	1	1	1	0	0	0	1	0	0	0	1	3.8	3.8	3.8	50.287	476	9.257	0	0	0	3.8	0	0	0	0	0
Q15758;M0QXM4	Q15758;M0QXM4	Neutral amino acid transporter B(0);Amino acid transporter	SLC1A5	sp|Q15758|AAAT_HUMAN Neutral amino acid transporter B(0) OS=Homo sapiens OX=9606 GN=SLC1A5 PE=1 SV=2;tr|M0QXM4|M0QXM4_HUMAN Amino acid transporter OS=Homo sapiens OX=9606 GN=SLC1A5 PE=1 SV=1	2	4	4	0	0	2	4	0	0	2	4	9.8	9.8	9.8	56.598	541	36.638	0	0	5.7	9.8	194900000	0	0	59149000	135750000
Q16831	Q16831	Uridine phosphorylase 1	UPP1	sp|Q16831|UPP1_HUMAN Uridine phosphorylase 1 OS=Homo sapiens OX=9606 GN=UPP1 PE=1 SV=1	1	1	1	0	0	0	1	0	0	0	1	3.2	3.2	3.2	33.934	310	6.0063	0	0	0	3.2	6519600	0	0	0	6519600
Q3LIE7;Q15392	Q3LIE7;Q15392	Delta(24)-sterol reductase	Nbla03646;DHCR24	tr|Q3LIE7|Q3LIE7_HUMAN Delta(24)-sterol reductase OS=Homo sapiens OX=9606 GN=DHCR24 PE=1 SV=1;sp|Q15392|DHC24_HUMAN Delta(24)-sterol reductase OS=Homo sapiens OX=9606 GN=DHCR24 PE=1 SV=2	2	2	2	1	1	1	2	1	1	1	2	3.7	3.7	3.7	49.436	427	19.718	2.1	2.1	2.1	3.7	163000000	7527400	0	28346000	127120000
Q53GQ0;E9PI21;A0A1B0GVY6;A0A1B0GV93	Q53GQ0;E9PI21;A0A1B0GVY6;A0A1B0GV93	Very-long-chain 3-oxoacyl-CoA reductase	HSD17B12	sp|Q53GQ0|DHB12_HUMAN Very-long-chain 3-oxoacyl-CoA reductase OS=Homo sapiens OX=9606 GN=HSD17B12 PE=1 SV=2;tr|E9PI21|E9PI21_HUMAN Very-long-chain 3-oxoacyl-CoA reductase (Fragment) OS=Homo sapiens OX=9606 GN=HSD17B12 PE=1 SV=1;tr|A0A1B0GVY6|A0A1B0GVY6_HUM	4	3	3	0	0	1	3	0	0	1	3	12.8	12.8	12.8	34.324	312	22.536	0	0	3.8	12.8	277040000	0	0	45459000	231580000
Q562R1	Q562R1	Beta-actin-like protein 2	ACTBL2	sp|Q562R1|ACTBL_HUMAN Beta-actin-like protein 2 OS=Homo sapiens OX=9606 GN=ACTBL2 PE=1 SV=2	1	6	1	5	3	2	4	1	0	0	0	17.6	4.8	4.8	42.003	376	5.8627	15.7	9.3	7.2	11.2	18255000	18255000	0	0	0
Q56VL3	Q56VL3	OCIA domain-containing protein 2	OCIAD2	sp|Q56VL3|OCAD2_HUMAN OCIA domain-containing protein 2 OS=Homo sapiens OX=9606 GN=OCIAD2 PE=1 SV=1	1	2	2	1	1	1	1	1	1	1	1	14.3	14.3	14.3	16.953	154	13.754	5.8	5.8	8.4	8.4	26780000	5276800	7161900	5061800	9279700
Q5H8X8;O95399	Q5H8X8;O95399	Urotensin-2	UTS2	tr|Q5H8X8|Q5H8X8_HUMAN Urotensin-2 OS=Homo sapiens OX=9606 GN=UTS2 PE=1 SV=1;sp|O95399|UTS2_HUMAN Urotensin-2 OS=Homo sapiens OX=9606 GN=UTS2 PE=1 SV=1	2	1	1	0	0	1	0	0	0	1	0	5.8	5.8	5.8	16.276	139	6.0159	0	0	5.8	0	178170000	0	0	178170000	0
Q5HYB6;A0A087WWU8;Q5VU61;D6R904;D6RFM2	Q5HYB6;A0A087WWU8;Q5VU61		DKFZp686J1372;TPM3	tr|Q5HYB6|Q5HYB6_HUMAN Epididymis luminal protein 189 OS=Homo sapiens OX=9606 GN=TPM3 PE=1 SV=1;tr|A0A087WWU8|A0A087WWU8_HUMAN Tropomyosin alpha-3 chain OS=Homo sapiens OX=9606 GN=TPM3 PE=1 SV=1;tr|Q5VU61|Q5VU61_HUMAN Tropomyosin alpha-3 chain OS=Homo sapi	5	19	5	14	13	1	3	4	2	1	1	54.7	54.7	16.4	27.175	232	307.33	47.4	43.5	6	12.9	11338000000	6833300000	4428000000	10159000	66155000
Q5JP53;P07437;Q5ST81;A0A075B736;Q5SQY0;A6NNZ2;G3V2A3;CON__ENSEMBL:ENSBTAP00000025008;Q9H4B7	Q5JP53;P07437;Q5ST81	Tubulin beta chain	TUBB	tr|Q5JP53|Q5JP53_HUMAN Tubulin beta chain OS=Homo sapiens OX=9606 GN=TUBB PE=1 SV=1;sp|P07437|TBB5_HUMAN Tubulin beta chain OS=Homo sapiens OX=9606 GN=TUBB PE=1 SV=2;tr|Q5ST81|Q5ST81_HUMAN Tubulin beta chain OS=Homo sapiens OX=9606 GN=TUBB PE=1 SV=1	9	15	4	4	7	14	14	0	1	4	3	51.6	51.6	16.7	47.766	426	323.31	12.9	23.5	49.3	45.3	23781000000	254070000	733840000	9515400000	13278000000
Q5JR95;P62241	Q5JR95;P62241	40S ribosomal protein S8	RPS8	tr|Q5JR95|Q5JR95_HUMAN 40S ribosomal protein S8 OS=Homo sapiens OX=9606 GN=RPS8 PE=1 SV=1;sp|P62241|RS8_HUMAN 40S ribosomal protein S8 OS=Homo sapiens OX=9606 GN=RPS8 PE=1 SV=2	2	2	2	1	0	0	1	1	0	0	1	12.8	12.8	12.8	21.879	188	62.338	6.9	0	0	5.9	38455000	15129000	0	0	23327000
Q5SX91;Q5SX87;P50395;P31150	Q5SX91;Q5SX87;P50395;P31150	Rab GDP dissociation inhibitor beta;Rab GDP dissociation inhibitor alpha	GDI2;GDI1	tr|Q5SX91|Q5SX91_HUMAN Rab GDP dissociation inhibitor (Fragment) OS=Homo sapiens OX=9606 GN=GDI2 PE=1 SV=1;tr|Q5SX87|Q5SX87_HUMAN Rab GDP dissociation inhibitor (Fragment) OS=Homo sapiens OX=9606 GN=GDI2 PE=1 SV=1;sp|P50395|GDIB_HUMAN Rab GDP dissociation	4	1	1	0	0	1	1	0	0	1	1	3.9	3.9	3.9	23.115	203	6.0263	0	0	3.9	3.9	18435000	0	0	10167000	8268300
Q5T092;A0A0A0MR06;Q5T091;O15258;Q5T093	Q5T092;A0A0A0MR06;Q5T091;O15258;Q5T093	Protein RER1	RER1	tr|Q5T092|Q5T092_HUMAN Protein RER1 (Fragment) OS=Homo sapiens OX=9606 GN=RER1 PE=1 SV=1;tr|A0A0A0MR06|A0A0A0MR06_HUMAN Protein RER1 (Fragment) OS=Homo sapiens OX=9606 GN=RER1 PE=1 SV=1;tr|Q5T091|Q5T091_HUMAN Protein RER1 OS=Homo sapiens OX=9606 GN=RER1 PE	5	3	3	0	1	2	1	0	1	2	1	23.4	23.4	23.4	18.388	158	18.099	0	11.4	12	8.2	43971000	0	11787000	14774000	17410000
Q5T3N1;P04083	Q5T3N1;P04083	Annexin;Annexin A1	ANXA1	tr|Q5T3N1|Q5T3N1_HUMAN Annexin (Fragment) OS=Homo sapiens OX=9606 GN=ANXA1 PE=1 SV=1;sp|P04083|ANXA1_HUMAN Annexin A1 OS=Homo sapiens OX=9606 GN=ANXA1 PE=1 SV=2	2	1	1	0	0	0	1	0	0	0	1	5.4	5.4	5.4	22.755	204	6.3404	0	0	0	5.4	10137000	0	0	0	10137000
Q5T5C7;P49591	Q5T5C7;P49591	Serine--tRNA ligase, cytoplasmic	SARS	tr|Q5T5C7|Q5T5C7_HUMAN Serine--tRNA ligase, cytoplasmic OS=Homo sapiens OX=9606 GN=SARS PE=1 SV=1;sp|P49591|SYSC_HUMAN Serine--tRNA ligase, cytoplasmic OS=Homo sapiens OX=9606 GN=SARS PE=1 SV=3	2	2	2	0	0	0	2	0	0	0	2	3.7	3.7	3.7	61.312	536	11.46	0	0	0	3.7	26135000	0	0	0	26135000
Q5T6W2;P61978	Q5T6W2;P61978	Heterogeneous nuclear ribonucleoprotein K	HNRNPK	tr|Q5T6W2|Q5T6W2_HUMAN Heterogeneous nuclear ribonucleoprotein K (Fragment) OS=Homo sapiens OX=9606 GN=HNRNPK PE=1 SV=1;sp|P61978|HNRPK_HUMAN Heterogeneous nuclear ribonucleoprotein K OS=Homo sapiens OX=9606 GN=HNRNPK PE=1 SV=1	2	2	2	0	0	1	1	0	0	1	1	7.1	7.1	7.1	41.807	379	12.797	0	0	3.2	4	8600500	0	0	8600500	0
Q5TCU3;CON__Q3SX28;A7XZE4;Q5TCU8;P07951	Q5TCU3;CON__Q3SX28;A7XZE4;Q5TCU8;P07951	Tropomyosin beta chain	TPM2;TPM2b	tr|Q5TCU3|Q5TCU3_HUMAN Tropomyosin beta chain OS=Homo sapiens OX=9606 GN=TPM2 PE=1 SV=1;;tr|A7XZE4|A7XZE4_HUMAN Beta tropomyosin isoform OS=Homo sapiens OX=9606 GN=TPM2 PE=1 SV=1;tr|Q5TCU8|Q5TCU8_HUMAN Tropomyosin beta chain OS=Homo sapiens OX=9606 GN=TPM2	5	8	1	8	7	0	0	1	1	0	0	19	3.2	3.2	32.814	284	6.2296	19	18.7	0	0	127220000	93015000	34202000	0	0
Q5VTE0;P68104;A0A087WV01;A0A087WVQ9;A0A2U3TZH3;Q05639;A6PW80;Q5JR01;A0A2R8Y488;A0A2R8YDN5;A0A2R8Y660	Q5VTE0;P68104;A0A087WV01;A0A087WVQ9	Putative elongation factor 1-alpha-like 3;Elongation factor 1-alpha 1;Elongation factor 1-alpha	EEF1A1P5;EEF1A1	sp|Q5VTE0|EF1A3_HUMAN Putative elongation factor 1-alpha-like 3 OS=Homo sapiens OX=9606 GN=EEF1A1P5 PE=5 SV=1;sp|P68104|EF1A1_HUMAN Elongation factor 1-alpha 1 OS=Homo sapiens OX=9606 GN=EEF1A1 PE=1 SV=1;tr|A0A087WV01|A0A087WV01_HUMAN Elongation factor 1-a	11	11	11	8	10	9	8	8	10	9	8	32.7	32.7	32.7	50.184	462	114.95	18.2	25.8	24.2	26.6	23571000000	656830000	1230200000	10323000000	11361000000
Q5VU11;P78346	Q5VU11;P78346	Ribonuclease P protein subunit p30	RPP30	tr|Q5VU11|Q5VU11_HUMAN Ribonuclease P protein subunit p30 (Fragment) OS=Homo sapiens OX=9606 GN=RPP30 PE=1 SV=1;sp|P78346|RPP30_HUMAN Ribonuclease P protein subunit p30 OS=Homo sapiens OX=9606 GN=RPP30 PE=1 SV=1	2	1	1	0	0	1	0	0	0	1	0	3.5	3.5	3.5	28.112	254	5.8145	0	0	3.5	0	0	0	0	0	0
Q5VUY5;Q8N1D5	Q5VUY5;Q8N1D5	Uncharacterized protein C1orf158	C1orf158	tr|Q5VUY5|Q5VUY5_HUMAN Uncharacterized protein C1orf158 OS=Homo sapiens OX=9606 GN=C1orf158 PE=1 SV=2;sp|Q8N1D5|CA158_HUMAN Uncharacterized protein C1orf158 OS=Homo sapiens OX=9606 GN=C1orf158 PE=2 SV=2	2	1	1	0	1	0	0	0	1	0	0	7.1	7.1	7.1	18.296	156	-2	0	7.1	0	0	18139000	0	18139000	0	0
Q5W0J0;A0A087X163;Q9NP72	Q5W0J0;A0A087X163;Q9NP72	Ras-related protein Rab-18	RAB18	tr|Q5W0J0|Q5W0J0_HUMAN Ras-related protein Rab-18 OS=Homo sapiens OX=9606 GN=RAB18 PE=1 SV=1;tr|A0A087X163|A0A087X163_HUMAN Ras-related protein Rab-18 OS=Homo sapiens OX=9606 GN=RAB18 PE=1 SV=1;sp|Q9NP72|RAB18_HUMAN Ras-related protein Rab-18 OS=Homo sapie	3	1	1	0	0	0	1	0	0	0	1	6.2	6.2	6.2	18.023	161	6.775	0	0	0	6.2	20467000	0	0	0	20467000
Q6IC98	Q6IC98	GRAM domain-containing protein 4	GRAMD4	sp|Q6IC98|GRAM4_HUMAN GRAM domain-containing protein 4 OS=Homo sapiens OX=9606 GN=GRAMD4 PE=1 SV=1	1	1	1	1	0	0	0	1	0	0	0	2.2	2.2	2.2	66.407	578	6.0813	2.2	0	0	0	74566000	74566000	0	0	0
Q7Z406;M0QY43	Q7Z406	Myosin-14	MYH14	sp|Q7Z406|MYH14_HUMAN Myosin-14 OS=Homo sapiens OX=9606 GN=MYH14 PE=1 SV=2	2	7	2	7	6	1	2	2	1	0	0	2.8	1	1	227.87	1995	11.98	2.8	2.2	0.8	1.4	2357700000	2178000000	179710000	0	0
Q86UD1	Q86UD1	Out at first protein homolog	OAF	sp|Q86UD1|OAF_HUMAN Out at first protein homolog OS=Homo sapiens OX=9606 GN=OAF PE=2 SV=1	1	1	1	0	0	0	1	0	0	0	1	3.3	3.3	3.3	30.688	273	5.9673	0	0	0	3.3	36089000	0	0	0	36089000
Q8NC51	Q8NC51	Plasminogen activator inhibitor 1 RNA-binding protein	SERBP1	sp|Q8NC51|PAIRB_HUMAN Plasminogen activator inhibitor 1 RNA-binding protein OS=Homo sapiens OX=9606 GN=SERBP1 PE=1 SV=2	1	2	2	0	2	0	0	0	2	0	0	6.6	6.6	6.6	44.965	408	12.124	0	6.6	0	0	10783000	0	10783000	0	0
Q8NHP8	Q8NHP8	Putative phospholipase B-like 2;Putative phospholipase B-like 2 32 kDa form;Putative phospholipase B-like 2 45 kDa form	PLBD2	sp|Q8NHP8|PLBL2_HUMAN Putative phospholipase B-like 2 OS=Homo sapiens OX=9606 GN=PLBD2 PE=1 SV=2	1	1	1	0	0	1	1	0	0	1	1	1.5	1.5	1.5	65.471	589	5.9771	0	0	1.5	1.5	66358000	0	0	34861000	31498000
Q8TA86;C9J6V2	Q8TA86	Retinitis pigmentosa 9 protein	RP9	sp|Q8TA86|RP9_HUMAN Retinitis pigmentosa 9 protein OS=Homo sapiens OX=9606 GN=RP9 PE=1 SV=2	2	5	5	4	2	2	1	4	2	2	1	21.3	21.3	21.3	26.106	221	87.906	20.8	9.5	5	4.1	181890000	119290000	33860000	18860000	9888500
Q8TDY2	Q8TDY2	RB1-inducible coiled-coil protein 1	RB1CC1	sp|Q8TDY2|RBCC1_HUMAN RB1-inducible coiled-coil protein 1 OS=Homo sapiens OX=9606 GN=RB1CC1 PE=1 SV=3	1	1	1	0	1	1	0	0	1	1	0	0.5	0.5	0.5	183.09	1594	5.6744	0	0.5	0.5	0	371220000	0	253080000	118140000	0
Q8TE73	Q8TE73	Dynein heavy chain 5, axonemal	DNAH5	sp|Q8TE73|DYH5_HUMAN Dynein heavy chain 5, axonemal OS=Homo sapiens OX=9606 GN=DNAH5 PE=1 SV=3	1	1	1	0	1	0	0	0	1	0	0	0.4	0.4	0.4	529.01	4624	5.6794	0	0.4	0	0	0	0	0	0	0
Q92616	Q92616	Translational activator GCN1	GCN1L1	sp|Q92616|GCN1_HUMAN eIF-2-alpha kinase activator GCN1 OS=Homo sapiens OX=9606 GN=GCN1 PE=1 SV=6	1	1	1	0	0	0	1	0	0	0	1	0.4	0.4	0.4	292.75	2671	5.8508	0	0	0	0.4	4443900	0	0	0	4443900
Q92626	Q92626	Peroxidasin homolog	PXDN	sp|Q92626|PXDN_HUMAN Peroxidasin homolog OS=Homo sapiens OX=9606 GN=PXDN PE=1 SV=2	1	1	1	0	0	1	0	0	0	1	0	0.8	0.8	0.8	165.27	1479	5.9586	0	0	0.8	0	6276900	0	0	6276900	0
Q92743;H0Y7G9	Q92743;H0Y7G9	Serine protease HTRA1	HTRA1	sp|Q92743|HTRA1_HUMAN Serine protease HTRA1 OS=Homo sapiens OX=9606 GN=HTRA1 PE=1 SV=1;tr|H0Y7G9|H0Y7G9_HUMAN Serine protease HTRA1 (Fragment) OS=Homo sapiens OX=9606 GN=HTRA1 PE=1 SV=1	2	8	8	0	0	7	7	0	0	7	7	17.9	17.9	17.9	51.286	480	97.584	0	0	17.7	17.7	3073800000	0	0	1405200000	1668600000
Q92973;E7EW37;S4R398	Q92973;E7EW37;S4R398	Transportin-1	TNPO1	sp|Q92973|TNPO1_HUMAN Transportin-1 OS=Homo sapiens OX=9606 GN=TNPO1 PE=1 SV=2;tr|E7EW37|E7EW37_HUMAN Transportin-1 OS=Homo sapiens OX=9606 GN=TNPO1 PE=1 SV=1;tr|S4R398|S4R398_HUMAN Transportin-1 (Fragment) OS=Homo sapiens OX=9606 GN=TNPO1 PE=1 SV=1	3	2	2	0	0	1	2	0	0	1	2	2.3	2.3	2.3	102.35	898	14.277	0	0	1.2	2.3	39888000	0	0	12678000	27210000
Q96BM9;A0A087X2J2;Q9NVJ2	Q96BM9;A0A087X2J2;Q9NVJ2	ADP-ribosylation factor-like protein 8A;ADP-ribosylation factor-like protein 8B	ARL8A;ARL8B	sp|Q96BM9|ARL8A_HUMAN ADP-ribosylation factor-like protein 8A OS=Homo sapiens OX=9606 GN=ARL8A PE=1 SV=1;tr|A0A087X2J2|A0A087X2J2_HUMAN ADP-ribosylation factor-like protein 8A OS=Homo sapiens OX=9606 GN=ARL8A PE=1 SV=1;sp|Q9NVJ2|ARL8B_HUMAN ADP-ribosylatio	3	2	2	0	0	0	2	0	0	0	2	17.2	17.2	17.2	21.416	186	15.649	0	0	0	17.2	81998000	0	0	0	81998000
Q96N66	Q96N66	Lysophospholipid acyltransferase 7	MBOAT7	sp|Q96N66|MBOA7_HUMAN Lysophospholipid acyltransferase 7 OS=Homo sapiens OX=9606 GN=MBOAT7 PE=1 SV=2	1	2	2	0	0	1	1	0	0	1	1	5.1	5.1	5.1	52.764	472	12.628	0	0	2.5	2.5	27144000	0	0	11700000	15444000
Q96P70	Q96P70	Importin-9	IPO9	sp|Q96P70|IPO9_HUMAN Importin-9 OS=Homo sapiens OX=9606 GN=IPO9 PE=1 SV=3	1	1	1	0	0	1	1	0	0	1	1	1.7	1.7	1.7	115.96	1041	6.5213	0	0	1.7	1.7	17167000	0	0	7624900	9542100
Q96QB1	Q96QB1	Rho GTPase-activating protein 7	DLC1	sp|Q96QB1|RHG07_HUMAN Rho GTPase-activating protein 7 OS=Homo sapiens OX=9606 GN=DLC1 PE=1 SV=4	1	1	1	0	0	0	1	0	0	0	1	0.7	0.7	0.7	170.59	1528	-2	0	0	0	0.7	26315000	0	0	0	26315000
Q96ST3	Q96ST3	Paired amphipathic helix protein Sin3a	SIN3A	sp|Q96ST3|SIN3A_HUMAN Paired amphipathic helix protein Sin3a OS=Homo sapiens OX=9606 GN=SIN3A PE=1 SV=2	1	1	1	0	0	0	1	0	0	0	1	0.7	0.7	0.7	145.17	1273	5.7594	0	0	0	0.7	330930000	0	0	0	330930000
Q99536;K7EJM4;K7ESA3;K7ENX2;K7EM19	Q99536;K7EJM4;K7ESA3;K7ENX2;K7EM19	Synaptic vesicle membrane protein VAT-1 homolog	VAT1	sp|Q99536|VAT1_HUMAN Synaptic vesicle membrane protein VAT-1 homolog OS=Homo sapiens OX=9606 GN=VAT1 PE=1 SV=2;tr|K7EJM4|K7EJM4_HUMAN Synaptic vesicle membrane protein VAT-1 homolog (Fragment) OS=Homo sapiens OX=9606 GN=VAT1 PE=1 SV=1;tr|K7ESA3|K7ESA3_HUMA	5	2	2	0	0	1	1	0	0	1	1	6.4	6.4	6.4	41.92	393	11.151	0	0	2.3	4.1	24318000	0	0	7733200	16584000
Q9BPX5	Q9BPX5	Actin-related protein 2/3 complex subunit 5-like protein	ARPC5L	sp|Q9BPX5|ARP5L_HUMAN Actin-related protein 2/3 complex subunit 5-like protein OS=Homo sapiens OX=9606 GN=ARPC5L PE=1 SV=1	1	1	1	1	0	0	0	1	0	0	0	8.5	8.5	8.5	16.941	153	7.8539	8.5	0	0	0	19318000	19318000	0	0	0
Q9BUF5;K7ESM5;K7EL29;K7ESQ3;K7EQT3;K7EJ64;K7ERA8;K7EJZ4;K7EN98;K7EPE5	Q9BUF5;K7ESM5	Tubulin beta-6 chain	TUBB6	sp|Q9BUF5|TBB6_HUMAN Tubulin beta-6 chain OS=Homo sapiens OX=9606 GN=TUBB6 PE=1 SV=1;tr|K7ESM5|K7ESM5_HUMAN Tubulin beta chain (Fragment) OS=Homo sapiens OX=9606 GN=TUBB6 PE=1 SV=1	10	8	2	1	3	6	7	0	1	1	1	26	9.4	9.4	49.857	446	38.977	2.2	7.8	20.9	22.6	262700000	0	9792100	91287000	161620000
Q9BYK2;Q8WVC2;Q9BYK1;P63220	Q9BYK2;Q8WVC2;Q9BYK1;P63220	40S ribosomal protein S21	RPS21	tr|Q9BYK2|Q9BYK2_HUMAN 40S ribosomal protein S21 OS=Homo sapiens OX=9606 GN=RPS21 PE=1 SV=1;tr|Q8WVC2|Q8WVC2_HUMAN 40S ribosomal protein S21 OS=Homo sapiens OX=9606 GN=RPS21 PE=1 SV=1;tr|Q9BYK1|Q9BYK1_HUMAN 40S ribosomal protein S21 OS=Homo sapiens OX=9606	4	1	1	0	0	0	1	0	0	0	1	22.7	22.7	22.7	7.091	66	11.069	0	0	0	22.7	0	0	0	0	0
Q9C0B7	Q9C0B7	Transport and Golgi organization protein 6 homolog	TANGO6	sp|Q9C0B7|TNG6_HUMAN Transport and Golgi organization protein 6 homolog OS=Homo sapiens OX=9606 GN=TANGO6 PE=1 SV=2	1	33	33	0	14	0	32	0	14	0	32	33.8	33.8	33.8	120.75	1094	323.31	0	16.5	0	33	46992000000	0	951420000	0	46041000000
Q9H0U4;E9PLD0;E7END7;P62820;Q92928	Q9H0U4;E9PLD0;E7END7;P62820;Q92928	Ras-related protein Rab-1B;Ras-related protein Rab-1A;Putative Ras-related protein Rab-1C	RAB1B;RAB1A;RAB1C	sp|Q9H0U4|RAB1B_HUMAN Ras-related protein Rab-1B OS=Homo sapiens OX=9606 GN=RAB1B PE=1 SV=1;tr|E9PLD0|E9PLD0_HUMAN Ras-related protein Rab-1B OS=Homo sapiens OX=9606 GN=RAB1B PE=1 SV=1;tr|E7END7|E7END7_HUMAN Ras-related protein Rab-1A OS=Homo sapiens OX=96	5	5	4	0	0	5	4	0	0	4	3	28.9	28.9	23.4	22.171	201	45.388	0	0	28.9	24.9	760890000	0	0	384950000	375930000
Q9H223	Q9H223	EH domain-containing protein 4	EHD4	sp|Q9H223|EHD4_HUMAN EH domain-containing protein 4 OS=Homo sapiens OX=9606 GN=EHD4 PE=1 SV=1	1	9	8	0	0	5	7	0	0	4	6	18.7	18.7	16.6	61.174	541	72.208	0	0	11.3	14.2	1400600000	0	0	345830000	1054800000
Q9H9B4;D6RAE9;D6RDG7;S4R2X2;D6RFI0	Q9H9B4	Sideroflexin-1	SFXN1	sp|Q9H9B4|SFXN1_HUMAN Sideroflexin-1 OS=Homo sapiens OX=9606 GN=SFXN1 PE=1 SV=4	5	3	3	0	0	2	3	0	0	2	3	9.9	9.9	9.9	35.619	322	22.077	0	0	6.8	9.9	144020000	0	0	35811000	108210000
Q9NS69	Q9NS69	Mitochondrial import receptor subunit TOM22 homolog	TOMM22	sp|Q9NS69|TOM22_HUMAN Mitochondrial import receptor subunit TOM22 homolog OS=Homo sapiens OX=9606 GN=TOMM22 PE=1 SV=3	1	2	2	0	0	1	2	0	0	1	2	16.2	16.2	16.2	15.521	142	18.509	0	0	8.5	16.2	114600000	0	0	28139000	86463000
Q9NSD9	Q9NSD9	Phenylalanine--tRNA ligase beta subunit	FARSB	sp|Q9NSD9|SYFB_HUMAN Phenylalanine--tRNA ligase beta subunit OS=Homo sapiens OX=9606 GN=FARSB PE=1 SV=3	1	2	2	0	0	2	2	0	0	2	2	3.7	3.7	3.7	66.115	589	12.366	0	0	3.7	3.7	38861000	0	0	17398000	21463000
Q9NUQ8	Q9NUQ8	ATP-binding cassette sub-family F member 3	ABCF3	sp|Q9NUQ8|ABCF3_HUMAN ATP-binding cassette sub-family F member 3 OS=Homo sapiens OX=9606 GN=ABCF3 PE=1 SV=2	1	2	2	0	0	0	2	0	0	0	2	3.1	3.1	3.1	79.744	709	14.792	0	0	0	3.1	19479000	0	0	0	19479000
Q9NV70	Q9NV70	Exocyst complex component 1	EXOC1	sp|Q9NV70|EXOC1_HUMAN Exocyst complex component 1 OS=Homo sapiens OX=9606 GN=EXOC1 PE=1 SV=4	1	1	1	0	0	0	1	0	0	0	1	1.2	1.2	1.2	101.98	894	6.6617	0	0	0	1.2	6571400	0	0	0	6571400
Q9NWB6	Q9NWB6	Arginine and glutamate-rich protein 1	ARGLU1	sp|Q9NWB6|ARGL1_HUMAN Arginine and glutamate-rich protein 1 OS=Homo sapiens OX=9606 GN=ARGLU1 PE=1 SV=1	1	2	2	1	0	1	1	1	0	1	1	5.9	5.9	5.9	33.216	273	11.363	2.9	0	2.9	2.9	112690000	32534000	0	32182000	47970000
Q9NX20	Q9NX20	39S ribosomal protein L16, mitochondrial	MRPL16	sp|Q9NX20|RM16_HUMAN 39S ribosomal protein L16, mitochondrial OS=Homo sapiens OX=9606 GN=MRPL16 PE=1 SV=1	1	1	1	0	0	0	1	0	0	0	1	7.2	7.2	7.2	28.449	251	8.9886	0	0	0	7.2	0	0	0	0	0
Q9NYL9;H0YKU1;H0YNJ8;H0YNU8	Q9NYL9;H0YKU1;H0YNJ8	Tropomodulin-3	TMOD3	sp|Q9NYL9|TMOD3_HUMAN Tropomodulin-3 OS=Homo sapiens OX=9606 GN=TMOD3 PE=1 SV=1;tr|H0YKU1|H0YKU1_HUMAN Tropomodulin-3 (Fragment) OS=Homo sapiens OX=9606 GN=TMOD3 PE=1 SV=1;tr|H0YNJ8|H0YNJ8_HUMAN Tropomodulin-3 OS=Homo sapiens OX=9606 GN=TMOD3 PE=1 SV=1	4	9	9	9	3	0	0	9	3	0	0	30.1	30.1	30.1	39.594	352	104.92	30.1	11.1	0	0	564470000	450030000	114440000	0	0
Q9NZN4	Q9NZN4	EH domain-containing protein 2	EHD2	sp|Q9NZN4|EHD2_HUMAN EH domain-containing protein 2 OS=Homo sapiens OX=9606 GN=EHD2 PE=1 SV=2	1	2	1	0	0	1	2	0	0	1	1	4.4	2.8	2.8	61.161	543	27.994	0	0	2.8	4.4	35968000	0	0	0	35968000
Q9P035;H3BPZ1;H3BS72;H3BMZ1;H3BRL8	Q9P035;H3BPZ1;H3BS72	Very-long-chain (3R)-3-hydroxyacyl-CoA dehydratase 3	HACD3	sp|Q9P035|HACD3_HUMAN Very-long-chain (3R)-3-hydroxyacyl-CoA dehydratase 3 OS=Homo sapiens OX=9606 GN=HACD3 PE=1 SV=2;tr|H3BPZ1|H3BPZ1_HUMAN Very-long-chain (3R)-3-hydroxyacyl-CoA dehydratase OS=Homo sapiens OX=9606 GN=HACD3 PE=1 SV=1;tr|H3BS72|H3BS72_HUMA	5	3	3	0	0	1	3	0	0	1	3	11.6	11.6	11.6	43.159	362	19.809	0	0	5.8	11.6	82628000	0	0	8964100	73664000
Q9P0K7	Q9P0K7	Ankycorbin	RAI14	sp|Q9P0K7|RAI14_HUMAN Ankycorbin OS=Homo sapiens OX=9606 GN=RAI14 PE=1 SV=2	1	2	2	2	0	0	0	2	0	0	0	2.3	2.3	2.3	110.04	980	11.318	2.3	0	0	0	20470000	20470000	0	0	0
Q9P0L9	Q9P0L9	Polycystic kidney disease 2-like 1 protein	PKD2L1	sp|Q9P0L9|PK2L1_HUMAN Polycystic kidney disease 2-like 1 protein OS=Homo sapiens OX=9606 GN=PKD2L1 PE=1 SV=1	1	1	1	0	1	0	0	0	1	0	0	1.1	1.1	1.1	91.981	805	5.7046	0	1.1	0	0	119120000	0	119120000	0	0
Q9P0V3	Q9P0V3	SH3 domain-binding protein 4	SH3BP4	sp|Q9P0V3|SH3B4_HUMAN SH3 domain-binding protein 4 OS=Homo sapiens OX=9606 GN=SH3BP4 PE=1 SV=1	1	1	1	0	1	0	0	0	1	0	0	1.1	1.1	1.1	107.49	963	6.1943	0	1.1	0	0	66352000	0	66352000	0	0
Q9P1Z9	Q9P1Z9	Coiled-coil domain-containing protein 180	CCDC180	sp|Q9P1Z9|CC180_HUMAN Coiled-coil domain-containing protein 180 OS=Homo sapiens OX=9606 GN=CCDC180 PE=2 SV=3	1	1	1	0	0	0	1	0	0	0	1	0.4	0.4	0.4	197.34	1701	6.0294	0	0	0	0.4	50967000	0	0	0	50967000
Q9P2J5	Q9P2J5	Leucine--tRNA ligase, cytoplasmic	LARS	sp|Q9P2J5|SYLC_HUMAN Leucine--tRNA ligase, cytoplasmic OS=Homo sapiens OX=9606 GN=LARS PE=1 SV=2	1	2	2	0	0	0	2	0	0	0	2	1.8	1.8	1.8	134.46	1176	11.462	0	0	0	1.8	21592000	0	0	0	21592000
Q9UKX2	Q9UKX2	Myosin-2	MYH2	sp|Q9UKX2|MYH2_HUMAN Myosin-2 OS=Homo sapiens OX=9606 GN=MYH2 PE=1 SV=1	1	1	1	0	0	0	1	0	0	0	1	0.6	0.6	0.6	223.04	1941	6.1208	0	0	0	0.6	155400000	0	0	0	155400000
Q9UL25	Q9UL25	Ras-related protein Rab-21	RAB21	sp|Q9UL25|RAB21_HUMAN Ras-related protein Rab-21 OS=Homo sapiens OX=9606 GN=RAB21 PE=1 SV=3	1	1	1	0	0	1	1	0	0	1	1	4.4	4.4	4.4	24.347	225	6.3192	0	0	4.4	4.4	39185000	0	0	15500000	23685000
Q9Y285;K7ER00;K7ER16;K7EK06;K7ERS0;K7EPH2	Q9Y285;K7ER00;K7ER16	Phenylalanine--tRNA ligase alpha subunit	FARSA	sp|Q9Y285|SYFA_HUMAN Phenylalanine--tRNA ligase alpha subunit OS=Homo sapiens OX=9606 GN=FARSA PE=1 SV=3;tr|K7ER00|K7ER00_HUMAN Phenylalanine--tRNA ligase alpha subunit OS=Homo sapiens OX=9606 GN=FARSA PE=1 SV=1;tr|K7ER16|K7ER16_HUMAN Phenylalanine--tRNA l	6	7	7	0	1	3	7	0	1	3	7	19.7	19.7	19.7	57.563	508	63.706	0	2.2	7.5	19.7	369320000	0	4427400	71448000	293450000
Q9Y3Z3;A0A2R8YCS7;A0A2R8YDI8;A0A2R8YFV6;A0A2R8Y586;A0A2R8Y6J9;A0A2R8YF51;A0A2R8Y5D2;A0A2R8YD90	Q9Y3Z3;A0A2R8YCS7	Deoxynucleoside triphosphate triphosphohydrolase SAMHD1	SAMHD1	sp|Q9Y3Z3|SAMH1_HUMAN Deoxynucleoside triphosphate triphosphohydrolase SAMHD1 OS=Homo sapiens OX=9606 GN=SAMHD1 PE=1 SV=2;tr|A0A2R8YCS7|A0A2R8YCS7_HUMAN Deoxynucleoside triphosphate triphosphohydrolase SAMHD1 OS=Homo sapiens OX=9606 GN=SAMHD1 PE=1 SV=1	9	4	4	0	0	1	4	0	0	1	4	8.6	8.6	8.6	72.2	626	31.05	0	0	1.9	8.6	151790000	0	0	21653000	130140000
Q9Y6C9;E9PIE4	Q9Y6C9;E9PIE4	Mitochondrial carrier homolog 2	MTCH2	sp|Q9Y6C9|MTCH2_HUMAN Mitochondrial carrier homolog 2 OS=Homo sapiens OX=9606 GN=MTCH2 PE=1 SV=1;tr|E9PIE4|E9PIE4_HUMAN Mitochondrial carrier homolog 2 (Fragment) OS=Homo sapiens OX=9606 GN=MTCH2 PE=1 SV=8	2	5	5	0	0	2	5	0	0	2	5	20.8	20.8	20.8	33.331	303	69.356	0	0	9.9	20.8	136640000	0	0	21579000	115060000
R4GMY8;E5RHG8;Q15369	R4GMY8;E5RHG8;Q15369	Transcription elongation factor B polypeptide 1	TCEB1	tr|R4GMY8|R4GMY8_HUMAN Elongin-C OS=Homo sapiens OX=9606 GN=ELOC PE=1 SV=1;tr|E5RHG8|E5RHG8_HUMAN Elongin-C (Fragment) OS=Homo sapiens OX=9606 GN=ELOC PE=1 SV=1;sp|Q15369|ELOC_HUMAN Elongin-C OS=Homo sapiens OX=9606 GN=ELOC PE=1 SV=1	3	1	1	0	0	1	1	0	0	1	1	15.4	15.4	15.4	6.968	65	6.2748	0	0	15.4	15.4	13065000	0	0	6276100	6789100
R4GN98;P06703	R4GN98;P06703	Protein S100;Protein S100-A6	S100A6	tr|R4GN98|R4GN98_HUMAN Protein S100 (Fragment) OS=Homo sapiens OX=9606 GN=S100A6 PE=1 SV=1;sp|P06703|S10A6_HUMAN Protein S100-A6 OS=Homo sapiens OX=9606 GN=S100A6 PE=1 SV=1	2	2	2	0	0	1	2	0	0	1	2	17.6	17.6	17.6	9.681	85	11.66	0	0	9.4	17.6	871070000	0	0	288120000	582940000
U3KPZ0;P60174	U3KPZ0;P60174	Triosephosphate isomerase	TPI1	tr|U3KPZ0|U3KPZ0_HUMAN Triosephosphate isomerase (Fragment) OS=Homo sapiens OX=9606 GN=TPI1 PE=1 SV=1;sp|P60174|TPIS_HUMAN Triosephosphate isomerase OS=Homo sapiens OX=9606 GN=TPI1 PE=1 SV=3	2	1	1	0	0	1	1	0	0	1	1	11.5	11.5	11.5	12.437	113	8.169	0	0	11.5	11.5	23832000	0	0	13693000	10139000
U3KQK0;Q99880;Q99879;Q99877;Q93079;Q8N257;Q5QNW6;Q16778;P62807;P58876;P57053;P33778;P23527;P06899;O60814;Q96A08	U3KQK0;Q99880;Q99879;Q99877;Q93079;Q8N257;Q5QNW6;Q16778;P62807;P58876;P57053;P33778;P23527;P06899;O60814;Q96A08	Histone H2B;Histone H2B type 1-L;Histone H2B type 1-M;Histone H2B type 1-N;Histone H2B type 1-H;Histone H2B type 3-B;Histone H2B type 2-F;Histone H2B type 2-E;Histone H2B type 1-C/E/F/G/I;Histone H2B type 1-D;Histone H2B type F-S;Histone H2B type 1-B;Histone H2B type 1-O;Histone H2B type 1-J;Histone H2B type 1-K;Histone H2B type 1-A	HIST1H2BN;HIST1H2BL;HIST1H2BM;HIST1H2BH;HIST3H2BB;HIST2H2BF;HIST2H2BE;HIST1H2BC;HIST1H2BD;H2BFS;HIST1H2BB;HIST1H2BO;HIST1H2BJ;HIST1H2BK;HIST1H2BA	tr|U3KQK0|U3KQK0_HUMAN Histone H2B OS=Homo sapiens OX=9606 GN=HIST1H2BN PE=1 SV=1;sp|Q99880|H2B1L_HUMAN Histone H2B type 1-L OS=Homo sapiens OX=9606 GN=HIST1H2BL PE=1 SV=3;sp|Q99879|H2B1M_HUMAN Histone H2B type 1-M OS=Homo sapiens OX=9606 GN=HIST1H2BM PE=1	16	1	1	1	0	1	0	1	0	1	0	6.6	6.6	6.6	18.804	166	7.3806	6.6	0	6.6	0	50190000	39611000	0	10580000	0
X1WI22;D6RAA2;Q5SQT8;D6RDB2;D6RD69;Q9Y6B6;Q9NR31	X1WI22;D6RAA2;Q5SQT8;D6RDB2;D6RD69;Q9Y6B6;Q9NR31	GTP-binding protein SAR1b;GTP-binding protein SAR1a	SAR1A;SAR1B	tr|X1WI22|X1WI22_HUMAN GTP-binding protein SAR1a (Fragment) OS=Homo sapiens OX=9606 GN=SAR1A PE=1 SV=7;tr|D6RAA2|D6RAA2_HUMAN GTP-binding protein SAR1b (Fragment) OS=Homo sapiens OX=9606 GN=SAR1B PE=1 SV=1;tr|Q5SQT8|Q5SQT8_HUMAN GTP-binding protein SAR1a O	7	1	1	0	0	0	1	0	0	0	1	22	22	22	5.7567	50	6.4085	0	0	0	22	23865000	0	0	0	23865000
X6RFL8;P61106	X6RFL8;P61106	Ras-related protein Rab-14	RAB14	tr|X6RFL8|X6RFL8_HUMAN Ras-related protein Rab-14 (Fragment) OS=Homo sapiens OX=9606 GN=RAB14 PE=1 SV=1;sp|P61106|RAB14_HUMAN Ras-related protein Rab-14 OS=Homo sapiens OX=9606 GN=RAB14 PE=1 SV=4	2	1	1	0	0	1	1	0	0	1	1	8.3	8.3	8.3	20.409	181	8.0372	0	0	8.3	8.3	39955000	0	0	21855000	18100000
