# Supplementary material for: TANGO6 regulates cell proliferation via COPI vesicle-mediated RPB2 nuclear entry
Source: Nat Commun. 2024 Mar 15;15:2371. doi: 10.1038/s41467-024-46720-y (PMC10943085; doi:10.1038/s41467-024-46720-y)
Supplement: Supplementary file 7 — Source Data [file 41467_2024_46720_MOESM7_ESM.xlsx]

## Sheet: Fig 1
Fig1d					Fig 1f
	COPA	Sec31A
	25	2
	33	3
	15	0
	21	1
	19	2
	31	0
	16	2
	22	1
P value	＜0.0001

## Sheet: Fig 3
Fig 3a
Fig 3d
Fig 3l
Fig 3m

## Sheet: Fig 4
Fig 4b
Fig 4e
Fig 4g
Fig 4h
Fig 4j
Fig 4l
Fig 4m

## Sheet: Fig 5
Fig5i							Fig5c
	Control	KD-Arf1	KD-COPA	KD-COPB
	5.71	2.77	2.2	2.7
	5.54	2.58	2.6	2.1
	6.58	2.8	2.56	1.78
	7.09	1.96	1.86	1.82
	6.16	2.59	2.23	1.33
	6.75	2.83	3.46	1.08
	5.74	2.89	2.64	1.92
	5.16	2.57	2.94	1.65
P value	＜0.0001
							Fig5j
	＜0.0001
	＜0.0001
							Fig5l

## Sheet: Fig 6
Fig6g
	WT	cKO
	0.39	0.013
	0.41	0.015
	0.45	0.019
P value	＜0.0001
Fig6i
	WT	cKO
	0.012	0.0023
	0.015	0.0026
	0.014	0.0031
	0.0001
Fig6j	Cyclin B		Cyclin D		Ki-67		PCNA
	WT	cKO	WT	cKO	WT	cKO	WT	cKO
	1.25	0.193	0.971	0.176	0.743	0.451	1.19	0.329
	1.39	0.195	1.05	0.232	1.01	0.458	1.15	0.303
	1.43	0.201	1.28	0.193	0.86	0.445	0.953	0.241
P value	＜0.0001		0.0003		0.0028		0.0002
Fig6m	G0		G1		S/G2/M
	WT	cKO	WT	cKO	WT	cKO
	82.4	79.4	5.45	12.9	10.3	4.03
	80.7	76.5	6.43	14.8	11	3.52
	78.6	80.25	4.45	13.12	13.24	3.41
P value	0.1533		0.0003		0.0005
Fig6O
	WT	cOV
	80	82
	64	86
	86	125
	91	116
	66	141
	53	114
	69	90
P value	0.0019

## Sheet: Figure S1
Fig S1a
Figure S1k	00:00	01:30	03:00	04:30	06:00	07:00
	83.36	148.72	195.28	274.4	155.71	141.36
	100.09	122.98	198.45	251.66	177.6	169.47
	112.99	147.45	183.19	225.02	182.3	129.29
	123.61	152.31	215.09	232.05	162.35	159.46
	131.22	149.72	172	244.38	173.24	156.97
	118.09	160.23	187.02	262.13	193.21	148.31
Figure S1l
	00:00	01:30	03:00	04:30	06:00	07:00
	1.98	0.84	0.93	0.69	0.65	0.88
	2.63	0.98	0.82	0.63	0.67	0.78
	2.15	1.07	0.92	0.59	0.69	0.89
	2.44	0.91	0.88	0.62	0.63	0.83
	2.24	1.11	0.87	0.71	0.65	1.21
	1.89	1.08	0.79	0.59	0.63	1.17

## Sheet: Figure S2
Figure S2c						Figure S2e
	NC-siRNA	TANGO2-siRNA	TANGO4-siRNA
	5.2	5.6	3.2
	5.6	5.2	2.4
	6	2.4	3.6
	5.2	3.6	1.6
	6	4.8	4
	6.4	3.6
P value	0.0081
	＜0.0001
Figure S2d						Figure S2f
	NC-siRNA	TANGO6-siRNA	TANGO1-siRNA
	1.7	1.18	1.14
	1.28	1.06	0.96
	1.44	1.24	1.06
	1.6	1.28	1.1
	1.68	0.98	0.88
		1.35	1.08
P value	0.0023
	0.0001
						Figure S2g
						Figure S2h

## Sheet: Figure S3
Figure S3b
Figure S3i
Figure S3k
Figure S3m
Figure S3 o
		TANGO6WT	TANGO6Mut
	0h	0.96	0.58
	2h	2.2	3.7
	6h	2.7	3.3
Figure S3 p
		TANGO6WT	TANGO6Mut
	0h	30	48
	2h	7.1	4.8
	6h	2.6	4.8

## Sheet: Figure S4
Figure S4a
Figure S4c
Figure S4d
Figure S4f
Figure S4g
Figure S4i
Figure S4j
Figure S4l
Figure S4m

## Sheet: Figure S5
Figure S5a
Figure S5c
Figure S5d
Figure S5e
Figure S5f
Figure S5i
Figure S5k
Figure S5m
Figure S5o

[truncated: 3 more sheets: Figure S6, Figure S7, Figure S8]
